# Supplementary material for: Crystal structure of 1,7,8,9-tetra­chloro-4-(3,5-di­chloro­benz­yl)-10,10-dimeth­oxy-4-aza­tri­cyclo­[5.2.1.02,6]dec-8-ene-3,5-dione
Source: Acta Crystallogr E Crystallogr Commun. 2015 Jan 1;71(Pt 1):o14–5. doi: 10.1107/S2056989014025961 (PMC4331899; doi:10.1107/S2056989014025961)
Supplement: Supplementary file 1 [file e-71-00o14-sup1.cif]

##############################################################################
#                                                                            #
# This CIF contains the data in a paper accepted for publication in          #
# Acta Crystallographica Section E. It conforms to the requirements of       #
# Notes for Authors for Acta Crystallographica Section E, and has been       #
# peer reviewed under the auspices of the IUCr Commission on Journals.       #
#                                                                            #
# Full details of the Crystallographic Information File format               #
# are given in the paper "The Crystallographic Information File (CIF):       #
# a New Standard Archive File for Crystallography" by S. R. Hall, F. H.      #
# Allen and I. D. Brown [Acta Cryst. (1991), A47, 655-685].                  #
#                                                                            #
# The current version of the core CIF dictionary is obtainable from          #
# ftp://ftp.iucr.org/pub/cif_core.dic.                                       #
#                                                                            #
# Software is freely available for graphical display of the structure(s)     #
# in this CIF. For information consult the CIF software page                 #
# http://www.iucr.org/resources/cif/software.                                #
#                                                                            #
# This file may be used for bona fide research purposes within the           #
# scientific community so long as proper attribution is given to the journal # 
# article from which it was obtained.                                        #
#                                                                            #
##############################################################################
data_I
_audit_creation_method     SHELXL-97
_database_code_depnum_ccdc_archive     'CCDC 1036270'
_chemical_name_systematic
;\
1,7,8,9-Tetrachloro-4-(3,5-dichlorobenzyl)-10,10-dimethoxy-4-\
azatricyclo[5.2.1.0^2,6^]dec-8-ene-3,5-dione
;
_chemical_name_common     ?
_chemical_formula_moiety     'C17 H11 Cl6 N O4'
_chemical_formula_sum     'C17 H11 Cl6 N O4'
_chemical_formula_iupac     'C17 H11 Cl6 N O4'
_chemical_formula_weight     505.97
_chemical_melting_point     ?
_symmetry_cell_setting     triclinic
_symmetry_space_group_name_H-M     'P -1'
_symmetry_space_group_name_Hall     '-P 1'
loop_
    _symmetry_equiv_pos_as_xyz
    'x, y, z'
    '-x, -y, -z'
_cell_length_a     8.9905(18)
_cell_length_b     11.351(2)
_cell_length_c     11.482(2)
_cell_angle_alpha     119.52(3)
_cell_angle_beta     94.51(3)
_cell_angle_gamma     90.23(3)
_cell_volume     1015.2(4)
_cell_formula_units_Z     2
_cell_measurement_reflns_used     4035
_cell_measurement_theta_min     3.00
_cell_measurement_theta_max     27.30
_cell_measurement_temperature     296(2)
_exptl_crystal_description     column
_exptl_crystal_colour     colourless
_exptl_crystal_size_max     0.25
_exptl_crystal_size_mid     0.20
_exptl_crystal_size_min     0.15
_exptl_crystal_density_diffrn     1.655
_exptl_crystal_density_meas     ?
_exptl_crystal_density_method     'not measured'
_exptl_crystal_F_000     508
_exptl_absorpt_coefficient_mu     0.871
_exptl_absorpt_correction_type     none
_exptl_absorpt_process_details     ?
_exptl_absorpt_correction_T_min     ?
_exptl_absorpt_correction_T_max     ?
_exptl_special_details
;
;
_diffrn_ambient_temperature     296(2)
_diffrn_radiation_type     MoK\a
_diffrn_radiation_wavelength     0.71073
_diffrn_radiation_source     'fine-focus sealed tube'
_diffrn_radiation_monochromator     graphite
_diffrn_measurement_device_type     'Bruker APEXII CCD'
_diffrn_measurement_method     '\f and \w scans'
_diffrn_detector_area_resol_mean     ?
_diffrn_reflns_number     10037
_diffrn_reflns_av_R_equivalents     0.0360
_diffrn_reflns_av_sigmaI/netI     0.0487
_diffrn_reflns_theta_min     3.00
_diffrn_reflns_theta_max     27.48
_diffrn_reflns_theta_full     27.48
_diffrn_measured_fraction_theta_max     0.989
_diffrn_measured_fraction_theta_full     0.989
_diffrn_reflns_limit_h_min     -10
_diffrn_reflns_limit_h_max     11
_diffrn_reflns_limit_k_min     -14
_diffrn_reflns_limit_k_max     14
_diffrn_reflns_limit_l_min     -14
_diffrn_reflns_limit_l_max     14
_diffrn_standards_number     0
_diffrn_standards_interval_count     ?
_diffrn_standards_interval_time     ?
_diffrn_standards_decay_%     ?
_refine_special_details
;
Refinement of <i>F</i>^2^ against ALL reflections. The weighted <i>R</i>-factor
<i>wR</i> and goodness of fit <i>S</i> are based on <i>F</i>^2^, conventional
<i>R</i>-factors <i>R</i> are based on <i>F</i>, with <i>F</i> set to zero for
negative <i>F</i>^2^. The threshold expression of <i>F</i>^2^ >
\s(<i>F</i>^2^) is used only for calculating <i>R</i>-factors(gt) <i>etc</i>.
and is not relevant to the choice of reflections for refinement.
<i>R</i>-factors based on <i>F</i>^2^ are statistically about twice as large
as those based on <i>F</i>, and <i>R</i>- factors based on ALL data will be
even larger.
;
_reflns_number_total     4611
_reflns_number_gt     3865
_reflns_threshold_expression     I>2sigma(I)
_refine_ls_structure_factor_coef     Fsqd
_refine_ls_matrix_type     full
_refine_ls_R_factor_all     0.0513
_refine_ls_R_factor_gt     0.0428
_refine_ls_wR_factor_gt     0.1054
_refine_ls_wR_factor_ref     0.1107
_refine_ls_goodness_of_fit_ref     1.045
_refine_ls_restrained_S_all     1.045
_refine_ls_number_reflns     4611
_refine_ls_number_parameters     254
_refine_ls_number_restraints     0
_refine_ls_hydrogen_treatment     constr
_refine_ls_weighting_scheme     calc
_refine_ls_weighting_details
         'calc w=1/[\s^2^(Fo^2^)+(0.0412P)^2^+0.6429P] where P=(Fo^2^+2Fc^2^)/3'
_atom_sites_solution_hydrogens     geom
_atom_sites_solution_primary     direct
_atom_sites_solution_secondary     difmap
_refine_ls_shift/su_max     0.001
_refine_ls_shift/su_mean     0.000
_refine_diff_density_max     0.697
_refine_diff_density_min     -0.640
_refine_ls_extinction_method
;
SHELXL97 (Sheldrick, 2008)
;
_refine_ls_extinction_coef     0.041(3)
_refine_ls_extinction_expression
                                  'Fc^*^=kFc[1+0.001xFc^2^\l^3^/sin(2\q)]^-1/4^'
loop_
    _atom_type_symbol
    _atom_type_description
    _atom_type_scat_dispersion_real
    _atom_type_scat_dispersion_imag
    _atom_type_scat_source
    'C' 'C' 0.0033 0.0016
                         'International Tables Vol C Tables 4.2.6.8 and 6.1.1.4'
    'H' 'H' 0.0000 0.0000
                         'International Tables Vol C Tables 4.2.6.8 and 6.1.1.4'
    'O' 'O' 0.0106 0.0060
                         'International Tables Vol C Tables 4.2.6.8 and 6.1.1.4'
    'Cl' 'Cl' 0.1484 0.1585
                         'International Tables Vol C Tables 4.2.6.8 and 6.1.1.4'
    'N' 'N' 0.0061 0.0033
                         'International Tables Vol C Tables 4.2.6.8 and 6.1.1.4'
_computing_data_collection
;
APEX2 (Bruker, 2009)
;
_computing_cell_refinement
;
SAINT (Bruker, 2009)
;
_computing_data_reduction
;
SAINT (Bruker, 2009)
;
_computing_structure_solution
;
SHELXS97 (Sheldrick, 2008)
;
_computing_structure_refinement
;
SHELXL97 (Sheldrick, 2008)
;
_computing_molecular_graphics
;
SHELXTL (Sheldrick, 2008)
;
_computing_publication_material
;
SHELXTL (Sheldrick, 2008)
;
loop_
    _atom_site_type_symbol
    _atom_site_label
    _atom_site_fract_x
    _atom_site_fract_y
    _atom_site_fract_z
    _atom_site_U_iso_or_equiv
    _atom_site_adp_type
    _atom_site_calc_flag
    _atom_site_refinement_flags
    _atom_site_occupancy
    _atom_site_symmetry_multiplicity
    _atom_site_disorder_assembly
    _atom_site_disorder_group
    Cl Cl1 0.86211(7) 0.64648(6) 0.01529(7) 0.04952(18) Uani d . 1 1 . .
    Cl Cl2 0.42071(6) 1.01968(7) 0.22921(7) 0.04994(18) Uani d . 1 1 . .
    Cl Cl3 0.68066(8) 1.06565(7) 0.47167(6) 0.05378(19) Uani d . 1 1 . .
    Cl Cl4 0.95541(7) 0.84784(7) 0.33571(7) 0.05465(19) Uani d . 1 1 . .
    Cl Cl5 1.13965(11) 1.59013(7) 0.35138(9) 0.0729(3) Uani d . 1 1 . .
    Cl Cl6 1.36383(11) 1.31140(9) 0.58471(9) 0.0808(3) Uani d . 1 1 . .
    O O1 1.08016(17) 0.94674(16) 0.09979(18) 0.0439(4) Uani d . 1 1 . .
    O O2 0.72222(19) 1.24926(16) 0.29413(19) 0.0498(4) Uani d . 1 1 . .
    O O3 0.54476(19) 0.70159(18) 0.11801(19) 0.0484(4) Uani d . 1 1 . .
    O O4 0.53317(18) 0.77943(16) -0.03513(15) 0.0412(4) Uani d . 1 1 . .
    N N4 0.92584(19) 1.11941(17) 0.21831(17) 0.0314(4) Uani d . 1 1 . .
    C C1 0.7734(2) 0.8000(2) 0.1025(2) 0.0314(4) Uani d . 1 1 . .
    C C2 0.8098(2) 0.9081(2) 0.0613(2) 0.0298(4) Uani d . 1 1 . .
    H H2A 0.8017 0.8681 -0.0367 0.036 Uiso calc R 1 1 . .
    C C3 0.9573(2) 0.9867(2) 0.1245(2) 0.0314(4) Uani d . 1 1 . .
    C C5 0.7731(2) 1.1424(2) 0.2225(2) 0.0330(4) Uani d . 1 1 . .
    C C6 0.6890(2) 1.0109(2) 0.1241(2) 0.0299(4) Uani d . 1 1 . .
    H H6A 0.6270 1.0203 0.0553 0.036 Uiso calc R 1 1 . .
    C C7 0.5955(2) 0.9495(2) 0.1918(2) 0.0323(4) Uani d . 1 1 . .
    C C8 0.6949(2) 0.9539(2) 0.3068(2) 0.0335(4) Uani d . 1 1 . .
    C C9 0.8003(2) 0.8677(2) 0.2542(2) 0.0343(5) Uani d . 1 1 . .
    C C10 0.5982(2) 0.7951(2) 0.0854(2) 0.0340(5) Uani d . 1 1 . .
    C C11 1.0373(2) 1.2261(2) 0.2981(2) 0.0333(4) Uani d . 1 1 . .
    C C12 1.0362(3) 1.3406(2) 0.2843(2) 0.0409(5) Uani d . 1 1 . .
    H H12A 0.9684 1.3467 0.2222 0.049 Uiso calc R 1 1 . .
    C C13 1.1394(3) 1.4455(2) 0.3660(3) 0.0449(6) Uani d . 1 1 . .
    C C14 1.2412(3) 1.4386(2) 0.4583(3) 0.0472(6) Uani d . 1 1 . .
    H H14A 1.3094 1.5104 0.5128 0.057 Uiso calc R 1 1 . .
    C C15 1.2391(3) 1.3220(2) 0.4674(2) 0.0438(5) Uani d . 1 1 . .
    C C16 1.1374(2) 1.2143(2) 0.3883(2) 0.0371(5) Uani d . 1 1 . .
    H H16A 1.1369 1.1365 0.3960 0.044 Uiso calc R 1 1 . .
    C C17 0.3854(3) 0.6908(4) 0.1208(4) 0.0770(10) Uani d . 1 1 . .
    H H17A 0.3617 0.6226 0.1436 0.115 Uiso calc R 1 1 . .
    H H17B 0.3366 0.6663 0.0339 0.115 Uiso calc R 1 1 . .
    H H17C 0.3516 0.7763 0.1866 0.115 Uiso calc R 1 1 . .
    C C18 0.5309(4) 0.6462(3) -0.1513(3) 0.0659(9) Uani d . 1 1 . .
    H H18A 0.4837 0.6481 -0.2282 0.099 Uiso calc R 1 1 . .
    H H18B 0.4761 0.5833 -0.1356 0.099 Uiso calc R 1 1 . .
    H H18C 0.6314 0.6183 -0.1673 0.099 Uiso calc R 1 1 . .
loop_
    _atom_site_aniso_label
    _atom_site_aniso_U_11
    _atom_site_aniso_U_22
    _atom_site_aniso_U_33
    _atom_site_aniso_U_12
    _atom_site_aniso_U_13
    _atom_site_aniso_U_23
    Cl1 0.0530(4) 0.0289(3) 0.0557(4) 0.0074(2) -0.0005(3) 0.0132(3)
    Cl2 0.0286(3) 0.0601(4) 0.0557(4) 0.0069(2) 0.0054(3) 0.0243(3)
    Cl3 0.0559(4) 0.0620(4) 0.0311(3) 0.0005(3) 0.0030(3) 0.0138(3)
    Cl4 0.0498(4) 0.0656(4) 0.0509(4) 0.0087(3) -0.0132(3) 0.0330(3)
    Cl5 0.1059(7) 0.0302(3) 0.0815(5) -0.0056(3) 0.0087(5) 0.0269(3)
    Cl6 0.0848(6) 0.0607(5) 0.0737(5) -0.0117(4) -0.0449(4) 0.0228(4)
    O1 0.0299(8) 0.0397(9) 0.0530(10) 0.0028(6) 0.0050(7) 0.0157(8)
    O2 0.0422(9) 0.0303(8) 0.0605(11) 0.0061(7) 0.0023(8) 0.0103(8)
    O3 0.0439(9) 0.0454(10) 0.0604(11) -0.0151(7) -0.0078(8) 0.0314(9)
    O4 0.0420(9) 0.0352(8) 0.0356(8) -0.0046(6) -0.0142(7) 0.0117(7)
    N4 0.0293(9) 0.0271(8) 0.0332(9) -0.0022(6) -0.0018(7) 0.0121(7)
    C1 0.0332(10) 0.0242(9) 0.0327(10) -0.0013(7) -0.0050(8) 0.0120(8)
    C2 0.0312(10) 0.0291(10) 0.0269(9) 0.0003(8) -0.0012(8) 0.0127(8)
    C3 0.0327(11) 0.0302(10) 0.0304(10) -0.0008(8) 0.0009(8) 0.0147(8)
    C5 0.0340(11) 0.0291(10) 0.0357(10) 0.0007(8) -0.0008(9) 0.0163(9)
    C6 0.0289(10) 0.0287(10) 0.0308(10) -0.0007(7) -0.0033(8) 0.0147(8)
    C7 0.0259(10) 0.0343(11) 0.0328(10) -0.0009(8) -0.0019(8) 0.0143(9)
    C8 0.0329(11) 0.0382(11) 0.0295(10) -0.0052(8) -0.0013(8) 0.0175(9)
    C9 0.0345(11) 0.0368(11) 0.0354(11) -0.0046(8) -0.0063(9) 0.0222(9)
    C10 0.0326(11) 0.0315(10) 0.0352(10) -0.0053(8) -0.0068(9) 0.0159(9)
    C11 0.0337(11) 0.0279(10) 0.0329(10) -0.0038(8) 0.0024(8) 0.0109(8)
    C12 0.0456(13) 0.0327(11) 0.0433(12) 0.0004(9) 0.0026(10) 0.0183(10)
    C13 0.0556(15) 0.0258(10) 0.0477(13) -0.0016(9) 0.0114(12) 0.0128(10)
    C14 0.0459(14) 0.0309(11) 0.0450(13) -0.0068(9) 0.0004(11) 0.0041(10)
    C15 0.0429(13) 0.0364(12) 0.0381(11) -0.0010(9) -0.0052(10) 0.0089(10)
    C16 0.0394(12) 0.0309(11) 0.0360(11) -0.0017(8) -0.0003(9) 0.0134(9)
    C17 0.0500(17) 0.078(2) 0.113(3) -0.0235(16) 0.0000(18) 0.056(2)
    C18 0.076(2) 0.0465(16) 0.0449(15) 0.0048(14) -0.0211(14) 0.0028(13)
_geom_special_details
;
All e.s.d.'s (except the e.s.d. in the dihedral angle between two l.s. planes)
are estimated using the full covariance matrix. The cell e.s.d.'s are taken
into account individually in the estimation of e.s.d.'s in distances, angles
and torsion angles; correlations between e.s.d.'s in cell parameters are only
used when they are defined by crystal symmetry. An approximate (isotropic)
treatment of cell e.s.d.'s is used for estimating e.s.d.'s involving l.s.
planes.
;
loop_
    _geom_bond_atom_site_label_1
    _geom_bond_atom_site_label_2
    _geom_bond_site_symmetry_2
    _geom_bond_distance
    _geom_bond_publ_flag
    Cl1 C1 . 1.758(2) ?
    Cl2 C7 . 1.752(2) ?
    Cl3 C8 . 1.698(2) ?
    Cl4 C9 . 1.696(2) ?
    Cl5 C13 . 1.730(2) ?
    Cl6 C15 . 1.735(3) ?
    O1 C3 . 1.197(3) ?
    O2 C5 . 1.199(3) ?
    O3 C10 . 1.383(3) ?
    O3 C17 . 1.442(3) ?
    O4 C10 . 1.385(3) ?
    O4 C18 . 1.440(3) ?
    N4 C5 . 1.399(3) ?
    N4 C3 . 1.400(3) ?
    N4 C11 . 1.436(3) ?
    C1 C9 . 1.515(3) ?
    C1 C2 . 1.558(3) ?
    C1 C10 . 1.569(3) ?
    C2 C3 . 1.511(3) ?
    C2 C6 . 1.538(3) ?
    C2 H2A . 0.9800 ?
    C5 C6 . 1.507(3) ?
    C6 C7 . 1.558(3) ?
    C6 H6A . 0.9800 ?
    C7 C8 . 1.514(3) ?
    C7 C10 . 1.568(3) ?
    C8 C9 . 1.318(3) ?
    C11 C16 . 1.375(3) ?
    C11 C12 . 1.385(3) ?
    C12 C13 . 1.383(3) ?
    C12 H12A . 0.9300 ?
    C13 C14 . 1.377(4) ?
    C14 C15 . 1.379(4) ?
    C14 H14A . 0.9300 ?
    C15 C16 . 1.386(3) ?
    C16 H16A . 0.9300 ?
    C17 H17A . 0.9600 ?
    C17 H17B . 0.9600 ?
    C17 H17C . 0.9600 ?
    C18 H18A . 0.9600 ?
    C18 H18B . 0.9600 ?
    C18 H18C . 0.9600 ?
loop_
    _geom_angle_atom_site_label_1
    _geom_angle_atom_site_label_2
    _geom_angle_atom_site_label_3
    _geom_angle_site_symmetry_1
    _geom_angle_site_symmetry_3
    _geom_angle
    _geom_angle_publ_flag
    C10 O3 C17 . . 117.0(2) ?
    C10 O4 C18 . . 117.17(19) ?
    C5 N4 C3 . . 113.59(17) ?
    C5 N4 C11 . . 121.92(17) ?
    C3 N4 C11 . . 124.39(18) ?
    C9 C1 C2 . . 107.61(16) ?
    C9 C1 C10 . . 100.14(17) ?
    C2 C1 C10 . . 100.16(16) ?
    C9 C1 Cl1 . . 114.51(15) ?
    C2 C1 Cl1 . . 114.82(15) ?
    C10 C1 Cl1 . . 117.67(14) ?
    C3 C2 C6 . . 105.59(16) ?
    C3 C2 C1 . . 114.53(17) ?
    C6 C2 C1 . . 102.43(16) ?
    C3 C2 H2A . . 111.3 ?
    C6 C2 H2A . . 111.3 ?
    C1 C2 H2A . . 111.3 ?
    O1 C3 N4 . . 124.78(19) ?
    O1 C3 C2 . . 127.70(19) ?
    N4 C3 C2 . . 107.52(17) ?
    O2 C5 N4 . . 124.4(2) ?
    O2 C5 C6 . . 127.7(2) ?
    N4 C5 C6 . . 107.93(17) ?
    C5 C6 C2 . . 105.31(16) ?
    C5 C6 C7 . . 113.74(17) ?
    C2 C6 C7 . . 103.90(16) ?
    C5 C6 H6A . . 111.2 ?
    C2 C6 H6A . . 111.2 ?
    C7 C6 H6A . . 111.2 ?
    C8 C7 C6 . . 107.50(16) ?
    C8 C7 C10 . . 100.17(17) ?
    C6 C7 C10 . . 99.80(16) ?
    C8 C7 Cl2 . . 116.77(15) ?
    C6 C7 Cl2 . . 112.98(15) ?
    C10 C7 Cl2 . . 117.57(15) ?
    C9 C8 C7 . . 107.49(18) ?
    C9 C8 Cl3 . . 127.66(18) ?
    C7 C8 Cl3 . . 124.45(16) ?
    C8 C9 C1 . . 108.25(19) ?
    C8 C9 Cl4 . . 127.64(18) ?
    C1 C9 Cl4 . . 123.58(17) ?
    O3 C10 O4 . . 113.93(18) ?
    O3 C10 C7 . . 118.24(19) ?
    O4 C10 C7 . . 106.81(17) ?
    O3 C10 C1 . . 108.32(17) ?
    O4 C10 C1 . . 116.35(18) ?
    C7 C10 C1 . . 91.53(15) ?
    C16 C11 C12 . . 122.2(2) ?
    C16 C11 N4 . . 119.76(19) ?
    C12 C11 N4 . . 118.0(2) ?
    C13 C12 C11 . . 117.7(2) ?
    C13 C12 H12A . . 121.2 ?
    C11 C12 H12A . . 121.2 ?
    C14 C13 C12 . . 122.2(2) ?
    C14 C13 Cl5 . . 119.21(19) ?
    C12 C13 Cl5 . . 118.6(2) ?
    C13 C14 C15 . . 118.0(2) ?
    C13 C14 H14A . . 121.0 ?
    C15 C14 H14A . . 121.0 ?
    C14 C15 C16 . . 122.0(2) ?
    C14 C15 Cl6 . . 119.06(19) ?
    C16 C15 Cl6 . . 118.9(2) ?
    C11 C16 C15 . . 117.9(2) ?
    C11 C16 H16A . . 121.0 ?
    C15 C16 H16A . . 121.0 ?
    O3 C17 H17A . . 109.5 ?
    O3 C17 H17B . . 109.5 ?
    H17A C17 H17B . . 109.5 ?
    O3 C17 H17C . . 109.5 ?
    H17A C17 H17C . . 109.5 ?
    H17B C17 H17C . . 109.5 ?
    O4 C18 H18A . . 109.5 ?
    O4 C18 H18B . . 109.5 ?
    H18A C18 H18B . . 109.5 ?
    O4 C18 H18C . . 109.5 ?
    H18A C18 H18C . . 109.5 ?
    H18B C18 H18C . . 109.5 ?
loop_
    _geom_torsion_atom_site_label_1
    _geom_torsion_atom_site_label_2
    _geom_torsion_atom_site_label_3
    _geom_torsion_atom_site_label_4
    _geom_torsion_site_symmetry_1
    _geom_torsion_site_symmetry_2
    _geom_torsion_site_symmetry_3
    _geom_torsion_site_symmetry_4
    _geom_torsion
    _geom_torsion_publ_flag
    C9 C1 C2 C3 . . . . 48.4(2) ?
    C10 C1 C2 C3 . . . . 152.57(17) ?
    Cl1 C1 C2 C3 . . . . -80.38(19) ?
    C9 C1 C2 C6 . . . . -65.4(2) ?
    C10 C1 C2 C6 . . . . 38.79(18) ?
    Cl1 C1 C2 C6 . . . . 165.84(13) ?
    C5 N4 C3 O1 . . . . 176.3(2) ?
    C11 N4 C3 O1 . . . . -0.1(3) ?
    C5 N4 C3 C2 . . . . -2.6(2) ?
    C11 N4 C3 C2 . . . . -178.97(18) ?
    C6 C2 C3 O1 . . . . -176.5(2) ?
    C1 C2 C3 O1 . . . . 71.6(3) ?
    C6 C2 C3 N4 . . . . 2.3(2) ?
    C1 C2 C3 N4 . . . . -109.57(19) ?
    C3 N4 C5 O2 . . . . -178.8(2) ?
    C11 N4 C5 O2 . . . . -2.4(3) ?
    C3 N4 C5 C6 . . . . 1.8(2) ?
    C11 N4 C5 C6 . . . . 178.21(18) ?
    O2 C5 C6 C2 . . . . -179.5(2) ?
    N4 C5 C6 C2 . . . . -0.1(2) ?
    O2 C5 C6 C7 . . . . -66.4(3) ?
    N4 C5 C6 C7 . . . . 112.96(19) ?
    C3 C2 C6 C5 . . . . -1.3(2) ?
    C1 C2 C6 C5 . . . . 118.88(17) ?
    C3 C2 C6 C7 . . . . -121.17(17) ?
    C1 C2 C6 C7 . . . . -0.97(19) ?
    C5 C6 C7 C8 . . . . -47.1(2) ?
    C2 C6 C7 C8 . . . . 66.9(2) ?
    C5 C6 C7 C10 . . . . -151.10(17) ?
    C2 C6 C7 C10 . . . . -37.14(18) ?
    C5 C6 C7 Cl2 . . . . 83.22(19) ?
    C2 C6 C7 Cl2 . . . . -162.83(13) ?
    C6 C7 C8 C9 . . . . -68.0(2) ?
    C10 C7 C8 C9 . . . . 35.8(2) ?
    Cl2 C7 C8 C9 . . . . 163.88(16) ?
    C6 C7 C8 Cl3 . . . . 105.23(19) ?
    C10 C7 C8 Cl3 . . . . -151.01(16) ?
    Cl2 C7 C8 Cl3 . . . . -22.9(2) ?
    C7 C8 C9 C1 . . . . -1.3(2) ?
    Cl3 C8 C9 C1 . . . . -174.27(16) ?
    C7 C8 C9 Cl4 . . . . 170.36(16) ?
    Cl3 C8 C9 Cl4 . . . . -2.6(3) ?
    C2 C1 C9 C8 . . . . 70.7(2) ?
    C10 C1 C9 C8 . . . . -33.5(2) ?
    Cl1 C1 C9 C8 . . . . -160.38(16) ?
    C2 C1 C9 Cl4 . . . . -101.47(19) ?
    C10 C1 C9 Cl4 . . . . 154.36(16) ?
    Cl1 C1 C9 Cl4 . . . . 27.5(2) ?
    C17 O3 C10 O4 . . . . -54.4(3) ?
    C17 O3 C10 C7 . . . . 72.3(3) ?
    C17 O3 C10 C1 . . . . 174.4(2) ?
    C18 O4 C10 O3 . . . . -51.2(3) ?
    C18 O4 C10 C7 . . . . 176.3(2) ?
    C18 O4 C10 C1 . . . . 75.9(3) ?
    C8 C7 C10 O3 . . . . 60.5(2) ?
    C6 C7 C10 O3 . . . . 170.41(18) ?
    Cl2 C7 C10 O3 . . . . -67.1(2) ?
    C8 C7 C10 O4 . . . . -169.50(16) ?
    C6 C7 C10 O4 . . . . -59.55(19) ?
    Cl2 C7 C10 O4 . . . . 62.9(2) ?
    C8 C7 C10 C1 . . . . -51.33(17) ?
    C6 C7 C10 C1 . . . . 58.61(17) ?
    Cl2 C7 C10 C1 . . . . -178.91(15) ?
    C9 C1 C10 O3 . . . . -70.1(2) ?
    C2 C1 C10 O3 . . . . 179.76(16) ?
    Cl1 C1 C10 O3 . . . . 54.6(2) ?
    C9 C1 C10 O4 . . . . 160.04(18) ?
    C2 C1 C10 O4 . . . . 49.9(2) ?
    Cl1 C1 C10 O4 . . . . -75.2(2) ?
    C9 C1 C10 C7 . . . . 50.40(18) ?
    C2 C1 C10 C7 . . . . -59.74(17) ?
    Cl1 C1 C10 C7 . . . . 175.13(15) ?
    C5 N4 C11 C16 . . . . 121.4(2) ?
    C3 N4 C11 C16 . . . . -62.5(3) ?
    C5 N4 C11 C12 . . . . -56.3(3) ?
    C3 N4 C11 C12 . . . . 119.8(2) ?
    C16 C11 C12 C13 . . . . -0.6(3) ?
    N4 C11 C12 C13 . . . . 177.0(2) ?
    C11 C12 C13 C14 . . . . 0.2(4) ?
    C11 C12 C13 Cl5 . . . . -179.64(17) ?
    C12 C13 C14 C15 . . . . 0.4(4) ?
    Cl5 C13 C14 C15 . . . . -179.70(19) ?
    C13 C14 C15 C16 . . . . -0.8(4) ?
    C13 C14 C15 Cl6 . . . . -178.90(19) ?
    C12 C11 C16 C15 . . . . 0.3(3) ?
    N4 C11 C16 C15 . . . . -177.3(2) ?
    C14 C15 C16 C11 . . . . 0.4(4) ?
    Cl6 C15 C16 C11 . . . . 178.55(17) ?
loop_
    _geom_hbond_atom_site_label_D
    _geom_hbond_atom_site_label_H
    _geom_hbond_atom_site_label_A
    _geom_hbond_site_symmetry_A
    _geom_hbond_distance_DH
    _geom_hbond_distance_HA
    _geom_hbond_distance_DA
    _geom_hbond_angle_DHA
    _geom_hbond_publ_flag
    C14 H14A O2 2_786 0.93 2.57 3.265(4) 132 yes
    C18 H18A O2 2_675 0.96 2.45 3.260(4) 141 yes
data_global
_journal_date_recd_electronic     2014-11-13
_journal_date_accepted     2014-11-26
_journal_name_full     'Acta Crystallographica, Section E'
_journal_year     2015
_journal_volume     71
_journal_issue      1
_journal_page_first     o14
_journal_page_last     o15
_journal_paper_category     HO
_journal_paper_doi     10.1107/S2056989014025961
_journal_coeditor_code     CV5477
_publ_contact_author_name     'Jia-liang Zhong'
_publ_contact_author_address
;
Shanghai Institute of Pharmaceutical Industry,
Shanghai 200040, China
;
_publ_contact_author_email     zhong.jialiang@sipi.com.cn
_publ_contact_author_fax     '86 21 6279 4950'
_publ_contact_author_phone     '86 21 6279 4950'
_publ_section_title
;\
Crystal structure of
1,7,8,9-tetrachloro-4-(3,5-dichlorobenzyl)-10,10-dimethoxy-4-\
azatricyclo[5.2.1.0^2,6^]dec-8-ene-3,5-dione
;
_publ_section_title_footnote     .
loop_
    _publ_author_name
    _publ_author_address
    'He Liu'
;
Beijing Chao-Yang Hospital
Capital Medical University,
Beijing 100020, People's Republic of China
;
    'Jia-liang Zhong'
;
Shanghai Institute of Pharmaceutical Industry,
Shanghai 200040, People's Republic of China
;
    'Wen-xia Sun'
;
Shanghai Institute of Pharmaceutical Industry,
Shanghai 200040, People's Republic of China
;
    'Yan-qing Gong'
;
State Key Laboratory of Bio-Organic & Natural Products Chmemistry,
Shanghai Institute of Organic Chemistry, CAS.
Shanghai 200032, People's Republic of China
;
    'Li-hong Liu'
;
Beijing Chao-Yang Hospital
Capital Medical University,
Beijing 100020, People's Republic of China
;
