# Supplementary material for: Crystal structure of 1,7,8,9-tetra­chloro-4-(3,5-di­chloro­benz­yl)-10,10-dimeth­oxy-4-aza­tri­cyclo­[5.2.1.02,6]dec-8-ene-3,5-dione
Source: Acta Crystallogr E Crystallogr Commun. 2015 Jan 1;71(Pt 1):o14–5. doi: 10.1107/S2056989014025961 (PMC4331899; doi:10.1107/S2056989014025961)
Supplement: Supplementary file 2 [file e-71-00o14-Isup2.hkl]

# 
# h,k,l, Fc-squared, Fo-squared, sigma(Fo-squared) and status flag 
# 
data_I
_shelx_title ' B in P-1' 
_shelx_refln_list_code          4 
_shelx_F_calc_maximum      123.43 
_exptl_crystal_F_000       508.00 
_reflns_d_resolution_high  0.7701 
 
loop_ 
 _symmetry_equiv_pos_as_xyz 
 'x, y, z' 
 '-x, -y, -z' 
 
_cell_length_a     8.9905 
_cell_length_b    11.3508 
_cell_length_c    11.4819 
_cell_angle_alpha 119.521 
_cell_angle_beta   94.506 
_cell_angle_gamma  90.226 
 
_shelx_F_squared_multiplier     1.000 
 
loop_ 
 _refln_index_h 
 _refln_index_k 
 _refln_index_l 
 _refln_F_squared_calc 
 _refln_F_squared_meas 
 _refln_F_squared_sigma 
 _refln_observed_status 
   2   0   0       41.78       42.93      0.71 o 
   3   0   0       64.04       59.16      0.99 o 
   4   0   0      902.96      938.00     21.01 o 
   5   0   0        1.79        6.20      0.86 o 
   6   0   0       64.52       85.08      3.47 o 
   7   0   0      108.71      100.76      6.39 o 
   8   0   0      157.97      153.65      8.48 o 
   9   0   0        3.00        4.69      1.39 o 
  10   0   0       21.87       22.39      1.84 o 
 -10   1   0      311.39      307.83     17.78 o 
  -9   1   0      235.62      215.34     19.87 o 
  -8   1   0      858.07      829.70     38.05 o 
  -7   1   0       66.50       61.69      2.26 o 
  -6   1   0       37.15       41.24      5.04 o 
  -5   1   0      468.81      476.52     15.09 o 
  -4   1   0      251.78      310.66      6.35 o 
  -3   1   0    12608.74    12505.24    643.67 o 
  -2   1   0      612.73      598.79      6.81 o 
  -1   1   0     1642.62     1511.32     63.04 o 
   1   1   0     6125.26     4839.83    987.39 o 
   2   1   0       14.29       10.29      0.93 o 
   3   1   0       98.18       82.93      3.92 o 
   4   1   0     1937.64     2116.34     66.81 o 
   5   1   0       82.40      120.11      6.80 o 
   6   1   0      958.46      916.07     30.14 o 
   7   1   0      293.67      315.30      9.15 o 
   8   1   0     1491.24     1476.29     48.72 o 
   9   1   0      249.71      227.11      9.32 o 
  10   1   0       20.09       17.77      2.38 o 
 -11   2   0        1.25        4.89      3.71 o 
 -10   2   0       93.32       87.54     10.54 o 
  -9   2   0        3.23        4.79      1.35 o 
  -8   2   0       23.49       28.53      1.87 o 
  -7   2   0      355.47      337.24     18.19 o 
  -6   2   0      149.16      150.71      4.45 o 
  -5   2   0       52.47       37.15      2.74 o 
  -4   2   0     1848.45     1914.76     38.95 o 
  -3   2   0      361.42      367.00      4.30 o 
  -2   2   0        0.42        1.84      0.31 o 
  -1   2   0      295.25      315.63      4.92 o 
   0   2   0       52.30       56.51      2.75 o 
   1   2   0      735.15      766.00     13.83 o 
   2   2   0     1061.54     1066.36     22.21 o 
   3   2   0       11.24       13.85      0.74 o 
   4   2   0        2.78        1.22      1.31 o 
   5   2   0      358.92      330.67     20.22 o 
   6   2   0      491.86      505.35     29.51 o 
   7   2   0       51.52       55.32      2.83 o 
   8   2   0     1150.97     1033.30     35.06 o 
   9   2   0      112.43      111.09      4.67 o 
  10   2   0       83.96       76.47     13.29 o 
 -11   3   0        4.87        6.91      4.15 o 
 -10   3   0        7.11        7.53      1.16 o 
  -9   3   0        2.94        2.29      1.03 o 
  -8   3   0      231.36      230.04     11.07 o 
  -7   3   0      182.47      179.31      9.99 o 
  -6   3   0       47.58       45.41      3.40 o 
  -5   3   0       10.54        6.95      0.55 o 
  -4   3   0     3367.13     3466.06     93.95 o 
  -3   3   0      127.43      132.34      1.97 o 
  -2   3   0       16.44       10.35      0.88 o 
  -1   3   0     5828.71     5987.24    275.34 o 
   0   3   0     5491.14     5810.91    259.83 o 
   1   3   0     1817.33     2021.39     58.67 o 
   2   3   0      141.27      189.92      3.72 o 
   3   3   0     1814.93     2011.53     59.05 o 
   4   3   0      391.55      324.13      6.23 o 
   5   3   0      123.38      111.25      4.05 o 
   6   3   0       25.02       27.74      2.77 o 
   7   3   0      659.02      667.70     31.53 o 
   8   3   0      197.89      199.06      6.05 o 
   9   3   0       37.24       26.40      6.90 o 
  10   3   0        0.60       -0.92      1.47 o 
  11   3   0       16.03        5.31      3.67 o 
 -11   4   0        1.57        0.84      3.17 o 
 -10   4   0       49.12       44.42      5.80 o 
  -9   4   0        4.92        7.56      1.27 o 
  -8   4   0        0.50       -1.05      1.35 o 
  -7   4   0       26.12       14.44      1.66 o 
  -6   4   0      452.61      403.08      9.43 o 
  -5   4   0      101.98      109.42      2.15 o 
  -4   4   0      606.05      584.30     15.34 o 
  -3   4   0     1535.52     1613.42     37.50 o 
  -2   4   0        5.22        8.68      2.04 o 
  -1   4   0     3170.70     3498.82    134.49 o 
   0   4   0      210.59      203.06      3.88 o 
   1   4   0     4826.03     5009.80    225.23 o 
   2   4   0      235.76      254.28      7.79 o 
   3   4   0      239.89      281.61     12.11 o 
   4   4   0     1639.58     1623.38     52.77 o 
   5   4   0      189.14      167.60      4.12 o 
   6   4   0       53.61       51.13      2.24 o 
   7   4   0      301.62      316.63      8.61 o 
   8   4   0       88.42       96.12      8.66 o 
   9   4   0        3.70        3.86      1.57 o 
  10   4   0       12.07       12.58      2.90 o 
 -10   5   0        0.66        0.41      1.16 o 
  -9   5   0       64.69       50.43     11.62 o 
  -8   5   0        0.56        2.53      1.00 o 
  -7   5   0       45.09       43.38      1.78 o 
  -6   5   0        8.58        5.43      1.83 o 
  -5   5   0      173.76      157.26      3.69 o 
  -4   5   0     1219.42     1198.19     27.81 o 
  -3   5   0      564.48      485.70      8.74 o 
  -2   5   0      117.42       98.88      2.63 o 
  -1   5   0      318.48      387.48     10.59 o 
   0   5   0      326.12      371.81      9.00 o 
   1   5   0     1688.76     1734.43     51.91 o 
   2   5   0     1181.78     1124.13     29.49 o 
   3   5   0      330.14      315.47      7.41 o 
   4   5   0      590.67      593.62     15.29 o 
   5   5   0      150.66      156.24      5.88 o 
   6   5   0       80.13       82.21      3.21 o 
   7   5   0      876.43      914.30     27.71 o 
   8   5   0        0.11        0.38      1.33 o 
   9   5   0       21.29       17.18      2.64 o 
  10   5   0        4.11        2.93      2.33 o 
 -10   6   0        0.70        2.49      1.79 o 
  -9   6   0        0.01       -0.03      1.42 o 
  -8   6   0       85.58       81.70      4.71 o 
  -7   6   0       69.18       58.62      3.09 o 
  -6   6   0      202.07      177.73      5.71 o 
  -5   6   0      563.08      576.06     12.38 o 
  -4   6   0      346.06      296.05      6.81 o 
  -3   6   0      576.22      571.40     12.12 o 
  -2   6   0      572.50      568.11     14.21 o 
  -1   6   0       13.06       10.74      1.22 o 
   0   6   0      214.01      212.63      9.73 o 
   1   6   0       16.00       31.12      1.85 o 
   2   6   0      400.25      422.16     10.77 o 
   3   6   0        9.36        9.72      1.31 o 
   4   6   0      223.03      216.32      7.45 o 
   5   6   0       75.52       95.68      3.89 o 
   6   6   0       15.65       11.04      1.71 o 
   7   6   0       27.49       34.90      3.41 o 
   8   6   0       77.39       78.75      4.30 o 
   9   6   0        0.74        0.26      1.58 o 
  10   6   0       58.76       62.16      6.58 o 
 -10   7   0       11.36        7.89      2.56 o 
  -9   7   0        0.32        1.95      2.49 o 
  -8   7   0       13.85       15.11      1.95 o 
  -7   7   0      130.05      147.80      6.10 o 
  -6   7   0      162.73      158.13      5.40 o 
  -5   7   0      388.41      397.69      9.77 o 
  -4   7   0       16.26       14.34      1.93 o 
  -3   7   0      418.15      401.07     16.60 o 
  -2   7   0        2.35        1.74      1.05 o 
  -1   7   0     1082.77     1174.64     43.03 o 
   0   7   0        0.90        2.47      1.34 o 
   1   7   0      663.43      675.96     20.83 o 
   2   7   0       32.20       45.37      3.27 o 
   3   7   0      149.24      167.28      5.68 o 
   4   7   0       42.85       48.74      4.28 o 
   5   7   0       47.35       59.94      4.22 o 
   6   7   0       55.14       47.85      6.02 o 
   7   7   0        1.13        0.36      1.30 o 
   8   7   0       72.16       74.72      4.61 o 
   9   7   0       11.16       10.53      2.94 o 
  -9   8   0      147.14      135.87      8.72 o 
  -8   8   0        0.00        2.96      1.76 o 
  -7   8   0       64.86       68.01      3.88 o 
  -6   8   0       69.69       90.41      4.84 o 
  -5   8   0      260.84      256.81      7.22 o 
  -4   8   0      272.34      236.21      6.46 o 
  -3   8   0       50.50       63.50      4.24 o 
  -2   8   0      389.76      398.17     12.05 o 
  -1   8   0       59.91       55.35      3.81 o 
   0   8   0      107.24      108.05      4.70 o 
   1   8   0     1087.86     1085.12     35.58 o 
   2   8   0     1249.97     1182.61     39.53 o 
   3   8   0       56.05       44.07      3.23 o 
   4   8   0        0.75        2.45      1.49 o 
   5   8   0      219.37      214.99     17.98 o 
   6   8   0       83.19       73.45      5.72 o 
   7   8   0        3.29        2.95      2.22 o 
   8   8   0       39.28       41.13      8.33 o 
  -8   9   0      164.80      142.78      5.99 o 
  -7   9   0       68.85       71.69      9.36 o 
  -6   9   0       59.37       66.61      6.09 o 
  -5   9   0        3.35        4.67      2.34 o 
  -4   9   0        2.06        0.69      1.08 o 
  -3   9   0       96.46      104.86      5.50 o 
  -2   9   0      328.71      346.32     12.13 o 
  -1   9   0       51.67       58.87      3.89 o 
   0   9   0      207.01      226.58     10.74 o 
   1   9   0        5.24       10.31      3.98 o 
   2   9   0      209.83      194.08     16.29 o 
   3   9   0      545.92      512.94     18.35 o 
   4   9   0        6.07        3.46      3.42 o 
   5   9   0      152.30      150.16     13.59 o 
   6   9   0       22.50       19.65      3.73 o 
   7   9   0       17.68       18.49      5.34 o 
  -7  10   0        3.22        1.85      1.85 o 
  -6  10   0        3.13       -0.89      1.35 o 
  -5  10   0      169.63      158.43      7.00 o 
  -4  10   0        8.39       10.03      1.84 o 
  -3  10   0        0.73        1.93      2.12 o 
  -2  10   0      115.44      113.59      7.58 o 
  -1  10   0       18.44       18.96      3.24 o 
   0  10   0       36.13       44.61      3.84 o 
   1  10   0      246.94      256.84     13.18 o 
   2  10   0      173.12      188.98     13.79 o 
   3  10   0       22.13       30.98      3.45 o 
   4  10   0       23.13       43.92     11.50 o 
   5  10   0        0.36        1.32      1.86 o 
   6  10   0       11.14       15.71      3.22 o 
  -6  11   0        8.47       12.51      2.94 o 
  -5  11   0        4.46        3.65      1.90 o 
  -4  11   0       26.33       19.34      2.89 o 
  -3  11   0       36.02       39.23      3.88 o 
  -2  11   0      194.28      205.54     11.98 o 
  -1  11   0       12.14       11.90      2.79 o 
   0  11   0      143.81      150.03      8.08 o 
   1  11   0       19.85       31.76      5.66 o 
   2  11   0      104.88       89.35      6.42 o 
   3  11   0        4.48        8.07      4.53 o 
   4  11   0       36.57       38.23      5.54 o 
   5  11   0        8.08       12.60      3.11 o 
  -4  12   0       21.28       18.46      2.97 o 
  -3  12   0       12.64        9.11      2.49 o 
  -2  12   0       36.49       40.98      4.18 o 
  -1  12   0      205.74      197.22     18.98 o 
   0  12   0        0.46        1.18      2.60 o 
   1  12   0       15.81       22.59      4.63 o 
   2  12   0      132.81      135.97     10.82 o 
   3  12   0        0.02       -1.73      2.31 o 
  -1 -13   1      103.02       93.78      7.73 o 
   0 -13   1       41.96       39.53      6.37 o 
   1 -13   1       62.99       57.77     11.89 o 
   2 -13   1       49.55       57.35      8.69 o 
  -4 -12   1       64.28       61.50      7.08 o 
  -3 -12   1        0.12       -2.68      3.37 o 
  -2 -12   1        2.46       -1.49      2.05 o 
  -1 -12   1        0.79       -0.37      3.07 o 
   0 -12   1        5.70        5.64      2.56 o 
   1 -12   1        0.19        2.08      2.14 o 
   2 -12   1       62.09       61.15      6.60 o 
   3 -12   1       13.55       13.00      2.87 o 
   4 -12   1       10.93       12.31      2.47 o 
   5 -12   1        1.98        2.71      2.00 o 
  -6 -11   1        1.02        1.54      3.48 o 
  -5 -11   1       87.39       79.67      9.97 o 
  -4 -11   1       73.07       75.82      7.73 o 
  -3 -11   1       32.29       29.95      3.72 o 
  -2 -11   1       90.52       77.51     24.04 o 
  -1 -11   1      147.75      151.60      8.20 o 
   0 -11   1      228.06      224.88     10.43 o 
   1 -11   1       28.89       33.21      6.26 o 
   2 -11   1       77.62       77.16      5.52 o 
   3 -11   1        3.58        6.66      2.51 o 
   4 -11   1      181.31      159.32      6.69 o 
   5 -11   1       57.44       64.60      5.94 o 
   6 -11   1       44.84       35.91      3.23 o 
   7 -11   1       31.07       21.27      3.69 o 
  -7 -10   1       16.73       14.95      2.94 o 
  -6 -10   1       77.91       77.19      6.75 o 
  -5 -10   1        5.05        4.43      2.57 o 
  -4 -10   1      407.23      406.83     17.87 o 
  -3 -10   1       36.06       34.12      5.76 o 
  -2 -10   1       29.16       25.82      3.72 o 
  -1 -10   1       80.16       79.90     15.22 o 
   0 -10   1       16.93       13.99      2.38 o 
   1 -10   1      587.27      606.66     21.61 o 
   2 -10   1       29.50       23.68      2.84 o 
   3 -10   1      331.71      315.11      9.75 o 
   4 -10   1      175.81      171.64      9.35 o 
   5 -10   1      107.88      104.06      5.44 o 
   6 -10   1       47.12       43.69      7.33 o 
   7 -10   1        1.80        1.29      1.63 o 
   8 -10   1      197.15      205.21      8.33 o 
  -8  -9   1        0.00        2.65      1.94 o 
  -7  -9   1      197.24      193.02     12.04 o 
  -6  -9   1        2.52        4.02      2.26 o 
  -5  -9   1       76.34       83.79     12.48 o 
  -4  -9   1       75.09       81.73      5.52 o 
  -3  -9   1       12.45       18.16      2.38 o 
  -2  -9   1       36.43       32.53      4.18 o 
  -1  -9   1       93.49       91.72      4.74 o 
   0  -9   1     1070.37      964.12     36.76 o 
   1  -9   1      165.23      163.89      6.59 o 
   2  -9   1       18.43       23.53      2.46 o 
   3  -9   1       21.80       19.84      1.81 o 
   4  -9   1       44.12       46.92      3.06 o 
   5  -9   1      197.63      200.94      9.09 o 
   6  -9   1       22.71       21.97      2.13 o 
   7  -9   1        0.25        3.32      1.38 o 
   8  -9   1       48.71       39.95      5.09 o 
  -9  -8   1       16.95       18.92      2.86 o 
  -8  -8   1        0.84       -0.06      2.27 o 
  -7  -8   1       14.55       13.02      2.70 o 
  -6  -8   1        0.93        1.85      1.77 o 
  -5  -8   1        0.85        3.80      1.86 o 
  -4  -8   1      198.86      204.25      7.27 o 
  -3  -8   1      182.77      161.51      7.31 o 
  -2  -8   1     2079.78     2074.82     77.02 o 
  -1  -8   1      422.16      445.02     12.92 o 
   0  -8   1        0.06        0.58      1.06 o 
   1  -8   1      667.34      656.53     19.12 o 
   2  -8   1       27.48       28.47      2.24 o 
   3  -8   1       51.28       48.45      4.18 o 
   4  -8   1        2.06        2.45      1.22 o 
   5  -8   1       26.51       36.44      2.26 o 
   6  -8   1       16.23       10.11      1.45 o 
   7  -8   1       14.43       13.25      2.14 o 
   8  -8   1        0.17       -0.20      1.05 o 
   9  -8   1       73.34       72.57      5.47 o 
  -9  -7   1       14.82        8.69      2.52 o 
  -8  -7   1       27.93       29.74      5.16 o 
  -7  -7   1       40.19       40.32      3.54 o 
  -6  -7   1        0.14       -0.51      1.11 o 
  -5  -7   1      419.61      414.29     13.98 o 
  -4  -7   1       70.23       80.78      3.42 o 
  -3  -7   1       20.86       33.30      2.19 o 
  -2  -7   1      141.55      152.30      7.32 o 
  -1  -7   1       28.07       23.34      2.12 o 
   0  -7   1     1097.44     1114.71     35.54 o 
   1  -7   1     1093.96     1193.17     38.01 o 
   2  -7   1        0.24        7.15      3.62 o 
   3  -7   1       99.49       97.57      3.19 o 
   4  -7   1      347.82      335.57      7.33 o 
   5  -7   1      456.66      414.14      9.56 o 
   6  -7   1      208.83      214.36      6.35 o 
   7  -7   1      367.95      376.17      9.41 o 
   8  -7   1      140.45      161.32      6.36 o 
   9  -7   1      168.31      176.81      8.95 o 
  10  -7   1       22.46       19.35      3.37 o 
 -10  -6   1       52.48       54.05      6.93 o 
  -9  -6   1       90.36      106.36      4.94 o 
  -8  -6   1        2.23        1.76      1.56 o 
  -7  -6   1      208.64      193.30      6.25 o 
  -6  -6   1       22.50       22.59      2.29 o 
  -5  -6   1      113.54      131.88      4.18 o 
  -4  -6   1      181.92      175.39      5.92 o 
  -3  -6   1      365.53      405.48      9.93 o 
  -2  -6   1      321.34      309.18      7.32 o 
  -1  -6   1     2770.69     2814.64    103.94 o 
   0  -6   1     1167.61     1126.17     30.47 o 
   1  -6   1      923.77     1050.39     29.91 o 
   2  -6   1      617.66      650.36     22.65 o 
   3  -6   1      134.33      115.65      2.74 o 
   4  -6   1        4.01        2.14      0.97 o 
   5  -6   1      249.18      247.23      5.94 o 
   6  -6   1      412.35      394.74     10.30 o 
   7  -6   1      602.91      537.66     19.83 o 
   8  -6   1        8.09        9.41      1.96 o 
   9  -6   1      355.62      384.75     17.05 o 
  10  -6   1        3.47        3.95      1.54 o 
 -10  -5   1        0.26       -0.67      1.72 o 
  -9  -5   1        5.89        8.16      1.85 o 
  -8  -5   1        0.15        0.07      1.09 o 
  -7  -5   1       51.45       50.11      4.15 o 
  -6  -5   1      258.40      245.19      6.31 o 
  -5  -5   1       28.04       30.49      2.65 o 
  -4  -5   1      549.13      564.54     13.07 o 
  -3  -5   1     3923.46     3969.98    170.83 o 
  -2  -5   1     1212.64     1325.58     37.48 o 
  -1  -5   1       29.28       35.60      1.40 o 
   0  -5   1     1222.70     1165.62     29.51 o 
   1  -5   1     2445.46     2494.58     83.35 o 
   2  -5   1     2155.37     2455.01     85.14 o 
   3  -5   1       29.28       23.64      1.68 o 
   4  -5   1     1151.79     1151.29     25.94 o 
   5  -5   1      389.74      410.82      8.81 o 
   6  -5   1      375.33      353.63     13.20 o 
   7  -5   1      226.09      251.03      6.52 o 
   8  -5   1       42.58       48.56      6.83 o 
   9  -5   1        2.60        7.25      1.50 o 
  10  -5   1       30.53       23.22      2.03 o 
 -10  -4   1        6.76        5.87      1.74 o 
  -9  -4   1       26.61       24.35      4.62 o 
  -8  -4   1      220.38      231.14      7.18 o 
  -7  -4   1      217.97      211.64      5.46 o 
  -6  -4   1      501.12      492.41     18.47 o 
  -5  -4   1      492.10      465.47     10.90 o 
  -4  -4   1       33.08       38.92      1.72 o 
  -3  -4   1     1974.42     2102.86     66.29 o 
  -2  -4   1      449.97      450.62      9.85 o 
  -1  -4   1       56.19       61.03      1.77 o 
   0  -4   1       35.95       49.19      1.30 o 
   1  -4   1       45.46       30.61      1.04 o 
   2  -4   1     1159.43     1137.02     22.29 o 
   3  -4   1      261.57      239.02      4.31 o 
   4  -4   1     1218.50     1258.96     23.19 o 
   5  -4   1      131.05      161.67      4.31 o 
   6  -4   1     1524.10     1645.40     43.56 o 
   7  -4   1      106.10      121.05      7.26 o 
   8  -4   1       72.25      101.44      7.66 o 
   9  -4   1       34.47       42.20      4.03 o 
  10  -4   1        0.29       -0.77      1.44 o 
  11  -4   1        0.62        3.64      2.31 o 
 -10  -3   1       29.99       29.06      2.59 o 
  -9  -3   1       17.17       18.24      2.63 o 
  -8  -3   1        5.58        5.26      1.35 o 
  -7  -3   1        5.67        6.24      0.87 o 
  -6  -3   1      156.49      166.70     11.13 o 
  -5  -3   1     3878.85     3898.98    156.72 o 
  -4  -3   1      776.70      803.79     17.73 o 
  -3  -3   1       37.31       34.46      1.47 o 
  -2  -3   1     2841.50     2969.51    100.24 o 
  -1  -3   1      186.55      169.81      7.69 o 
   0  -3   1       40.48       25.09      3.39 o 
   1  -3   1      223.53      218.24      7.02 o 
   2  -3   1      799.85      824.21     13.22 o 
   3  -3   1     1448.55     1493.59     27.16 o 
   4  -3   1       13.56       10.29      0.70 o 
   5  -3   1     4858.37     5126.24    204.11 o 
   6  -3   1      671.42      716.71     19.31 o 
   7  -3   1      278.71      273.13     15.23 o 
   8  -3   1        7.21       11.03      2.20 o 
   9  -3   1       70.68       77.04      6.95 o 
  10  -3   1       35.74       47.78      2.46 o 
  11  -3   1        0.69        4.14      2.99 o 
 -10  -2   1        0.32        0.72      1.22 o 
  -9  -2   1        0.58        0.64      0.71 o 
  -8  -2   1      198.96      215.57      7.64 o 
  -7  -2   1      149.90      145.83      3.83 o 
  -6  -2   1     1009.82     1076.95     34.49 o 
  -5  -2   1      141.61      142.29      2.44 o 
  -4  -2   1     3563.79     3489.52    129.22 o 
  -3  -2   1     3929.14     4002.84    150.07 o 
  -2  -2   1     3813.66     3997.26    145.39 o 
  -1  -2   1      510.82      515.64     21.17 o 
   0  -2   1      384.66      384.96      5.17 o 
   1  -2   1       45.32       63.16     14.63 o 
   2  -2   1     6753.67     6627.88    214.49 o 
   3  -2   1     1830.72     1749.59     38.20 o 
   4  -2   1       91.80       89.83      1.79 o 
   5  -2   1       95.49      123.39      2.73 o 
   6  -2   1      137.69      155.21      8.01 o 
   7  -2   1       84.69       85.33      3.15 o 
   8  -2   1       46.38       39.56      3.81 o 
   9  -2   1        6.49       12.26      2.11 o 
  10  -2   1       14.54       17.43      1.60 o 
  11  -2   1      114.74       97.93      6.85 o 
 -10  -1   1        0.20        0.17      0.73 o 
  -9  -1   1       37.21       42.92      3.18 o 
  -8  -1   1       22.01       29.49      1.72 o 
  -7  -1   1      460.96      435.70     10.77 o 
  -6  -1   1        0.07        1.18      0.81 o 
  -5  -1   1       85.49       67.61      1.97 o 
  -4  -1   1      933.00     1018.29     42.34 o 
  -3  -1   1       25.74       21.30      1.67 o 
  -2  -1   1     3835.00     3829.16    127.55 o 
  -1  -1   1     1721.37     1400.33    357.51 o 
   1  -1   1     9413.15     8645.65    314.09 o 
   2  -1   1     2206.89     2018.99     52.23 o 
   4  -1   1      359.87      336.16      6.91 o 
   5  -1   1       20.14       16.51      1.08 o 
   6  -1   1     1852.58     1844.17     74.62 o 
   7  -1   1      336.44      363.71     11.85 o 
   8  -1   1        6.79        7.52      1.23 o 
   9  -1   1       11.54       10.83      1.40 o 
  10  -1   1        2.30        2.71      1.33 o 
  11  -1   1      138.18      128.93     14.38 o 
 -10   0   1      100.83       85.12     15.61 o 
  -9   0   1        0.43       -0.26      0.57 o 
  -8   0   1       36.99       31.97      1.85 o 
  -7   0   1       86.51       80.28      2.33 o 
  -6   0   1      987.25      983.68     21.62 o 
  -5   0   1       26.73       23.60      0.91 o 
  -4   0   1     1569.83     1521.81     30.44 o 
  -3   0   1      360.65      314.60      3.43 o 
  -2   0   1     5707.72     5737.74    193.64 o 
   1   0   1      196.99      195.51     24.11 o 
   2   0   1      990.21     1016.00     24.67 o 
   3   0   1     9511.14     9814.10    561.97 o 
   4   0   1     1472.92     1437.55     51.53 o 
   5   0   1      467.26      495.55     13.77 o 
   6   0   1       36.45       44.78      2.25 o 
   7   0   1      297.74      274.25     11.71 o 
   8   0   1       62.52       72.18      4.39 o 
   9   0   1        2.44        5.96      2.06 o 
  10   0   1        1.53        2.33      1.04 o 
  11   0   1       62.83       60.05      4.40 o 
 -10   1   1       39.42       42.47      6.19 o 
  -9   1   1      129.54      137.72      9.54 o 
  -8   1   1        0.06        0.85      0.58 o 
  -7   1   1      410.22      392.14     12.65 o 
  -6   1   1     2531.60     2523.51     82.08 o 
  -5   1   1      941.87      883.48     35.07 o 
  -4   1   1     6002.09     6391.90    256.38 o 
  -3   1   1        2.27        8.04      0.35 o 
  -2   1   1      894.20      902.90     13.10 o 
  -1   1   1     1302.16     1287.97     22.15 o 
   0   1   1     2044.52     1965.14     48.67 o 
   1   1   1     2386.54     2386.61     67.21 o 
   2   1   1      718.65      703.32     12.72 o 
   3   1   1      587.90      585.12     10.90 o 
   4   1   1     1067.72     1183.44     28.77 o 
   5   1   1      819.37      814.94     28.33 o 
   6   1   1      635.35      632.38     25.87 o 
   7   1   1      111.10      113.13      4.76 o 
   8   1   1        9.83        9.22      2.14 o 
   9   1   1       12.22       14.92      3.35 o 
  10   1   1        1.37        1.49      0.99 o 
  11   1   1       43.91       35.10      3.20 o 
 -11   2   1       31.18       21.82      5.80 o 
 -10   2   1       10.31        8.78      1.06 o 
  -9   2   1      571.93      578.34     32.27 o 
  -8   2   1      132.38      114.42      5.69 o 
  -7   2   1      581.45      605.23     14.60 o 
  -6   2   1        9.61       12.05      1.92 o 
  -5   2   1      881.78      968.60     19.79 o 
  -4   2   1        0.18        7.49      0.99 o 
  -3   2   1      336.86      309.51      4.72 o 
  -2   2   1     2529.21     2626.69     57.87 o 
  -1   2   1     7885.55     8640.34    455.88 o 
   0   2   1      167.52      170.85      2.45 o 
   1   2   1       19.96       19.85      0.82 o 
   2   2   1     9905.75     9299.26    523.66 o 
   3   2   1     2506.12     2436.20     77.42 o 
   4   2   1     1689.49     1809.01     55.32 o 
   5   2   1       47.62       59.33      2.46 o 
   6   2   1      365.34      415.95     15.71 o 
   7   2   1        0.06       -0.46      0.82 o 
   8   2   1        0.15       -0.30      1.28 o 
   9   2   1        1.76        0.09      1.43 o 
  10   2   1        0.22        1.55      1.37 o 
  11   2   1       16.62       14.75      5.01 o 
 -11   3   1       45.06       50.11     14.00 o 
 -10   3   1       39.58       31.28      4.23 o 
  -9   3   1      305.45      273.68     19.31 o 
  -8   3   1       91.54       99.15      6.98 o 
  -7   3   1      451.34      444.40     19.19 o 
  -6   3   1      394.17      423.15     12.59 o 
  -5   3   1      348.28      358.72      5.81 o 
  -4   3   1      249.14      273.30      3.70 o 
  -3   3   1        0.15        1.37      0.44 o 
  -2   3   1      819.02      880.99     21.14 o 
  -1   3   1    11965.19    13046.42    869.44 o 
   0   3   1     1937.29     2014.00     61.70 o 
   1   3   1      946.14     1017.15     24.50 o 
   2   3   1        3.01        0.28      1.74 o 
   3   3   1     1757.90     1633.77     45.96 o 
   4   3   1        7.64        6.91      1.92 o 
   5   3   1      115.17      122.73      3.35 o 
   6   3   1       65.92       70.26      6.19 o 
   7   3   1      270.30      262.17     12.38 o 
   8   3   1      117.67      114.20      5.12 o 
   9   3   1        2.92        3.71      2.02 o 
  10   3   1      120.17      114.78     10.66 o 
 -11   4   1        7.35        9.68      4.89 o 
 -10   4   1      186.79      224.07     26.27 o 
  -9   4   1       34.39       31.62      2.33 o 
  -8   4   1       22.82       30.34      3.37 o 
  -7   4   1        7.17       10.75      1.10 o 
  -6   4   1        0.04        0.87      0.58 o 
  -5   4   1       77.67       70.54      1.73 o 
  -4   4   1        0.35        1.12      0.62 o 
  -3   4   1     1196.16     1302.64     31.52 o 
  -2   4   1      978.20     1059.50     25.08 o 
  -1   4   1      285.68      313.62      6.17 o 
   0   4   1       57.31       83.23      5.57 o 
   1   4   1      869.31     1049.27     29.59 o 
   2   4   1      139.11      178.11      4.72 o 
   3   4   1       25.01       25.85      1.38 o 
   4   4   1       63.37       67.01      4.74 o 
   5   4   1      183.90      188.58      6.01 o 
   6   4   1       14.58       15.43      1.89 o 
   7   4   1      476.91      475.26     22.46 o 
   8   4   1       48.17       50.63      4.55 o 
   9   4   1       19.55       27.56      7.59 o 
  10   4   1       83.73       96.11     12.04 o 
 -10   5   1       36.73       39.12      7.35 o 
  -9   5   1       16.29       15.17      2.03 o 
  -8   5   1       12.99       20.36      1.55 o 
  -7   5   1        4.97       10.41      1.00 o 
  -6   5   1       35.01       34.31      1.80 o 
  -5   5   1       26.79       37.43      1.65 o 
  -4   5   1        2.01        5.37      0.92 o 
  -3   5   1     1011.69     1099.57     24.18 o 
  -2   5   1      897.32      814.34     17.33 o 
  -1   5   1        3.33        0.59      0.82 o 
   0   5   1       13.95       51.83     21.61 o 
   1   5   1     2183.47     2204.85     74.06 o 
   2   5   1      535.26      515.53     12.39 o 
   3   5   1        2.93        6.95      2.36 o 
   4   5   1       10.74       14.05      3.91 o 
   5   5   1       90.39      100.02      3.81 o 
   6   5   1       35.89       31.59      2.83 o 
   7   5   1      417.30      410.98     18.58 o 
   8   5   1       13.90       15.69      2.22 o 
   9   5   1       47.29       50.84      3.86 o 
  10   5   1        6.46       11.76      3.35 o 
  -9   6   1        0.00        1.81      2.02 o 
  -8   6   1      139.43      125.76      3.87 o 
  -7   6   1        1.29        0.14      0.77 o 
  -6   6   1       13.06       13.00      1.56 o 
  -5   6   1      332.68      359.47     10.91 o 
  -4   6   1      708.45      683.11     15.08 o 
  -3   6   1       77.15       85.44      2.62 o 
  -2   6   1     2756.82     2883.79    118.84 o 
  -1   6   1     1404.07     1443.70     44.39 o 
   0   6   1      195.66      181.57      5.23 o 
   1   6   1        0.39        4.49      1.19 o 
   2   6   1       22.88       21.67      2.58 o 
   3   6   1      138.39      135.68      5.62 o 
   4   6   1        1.77        3.01      1.25 o 
   5   6   1      343.41      353.56     18.82 o 
   6   6   1        5.37       10.61      2.27 o 
   7   6   1      301.74      310.42     12.89 o 
   8   6   1        0.15       -0.82      1.45 o 
   9   6   1        8.92        9.32      2.35 o 
  -9   7   1       70.82       87.65      6.11 o 
  -8   7   1        8.95       16.04      2.10 o 
  -7   7   1      341.56      326.97     10.20 o 
  -6   7   1      131.94      134.44      4.32 o 
  -5   7   1      427.66      374.07     10.32 o 
  -4   7   1        2.51        2.75      1.29 o 
  -3   7   1     1235.46     1206.28     39.90 o 
  -2   7   1      198.39      220.17      6.83 o 
  -1   7   1      549.03      541.75     17.30 o 
   0   7   1      244.52      212.80      7.83 o 
   1   7   1        0.85        0.14      1.20 o 
   2   7   1       43.72       42.11      4.40 o 
   3   7   1     1532.96     1523.36     58.87 o 
   4   7   1      722.13      675.77     21.40 o 
   5   7   1        1.80        3.59      1.91 o 
   6   7   1      142.69      141.77      7.75 o 
   7   7   1        3.88        3.23      3.01 o 
   8   7   1      182.22      194.60     14.59 o 
   9   7   1       19.11       25.59      5.36 o 
  -9   8   1       22.06       19.63      2.19 o 
  -8   8   1        9.88        8.76      1.78 o 
  -7   8   1        6.61        5.76      1.75 o 
  -6   8   1      246.18      231.09      7.14 o 
  -5   8   1      156.14      136.81      4.65 o 
  -4   8   1      164.44      154.79      5.56 o 
  -3   8   1       58.06       56.93      2.80 o 
  -2   8   1      363.15      351.15     11.30 o 
  -1   8   1       19.53       16.94      2.74 o 
   0   8   1     1416.45     1405.75     62.12 o 
   1   8   1      824.23      818.01     26.96 o 
   2   8   1      268.75      263.44     12.87 o 
   3   8   1        4.54        5.54      1.84 o 
   4   8   1        0.23        1.66      1.55 o 
   5   8   1       87.20       89.38      6.46 o 
   6   8   1      165.20      180.86     17.17 o 
   7   8   1        9.80       18.05      3.09 o 
   8   8   1        0.83        0.42      2.68 o 
  -8   9   1       20.46       13.20      2.24 o 
  -7   9   1       17.17       11.85      2.18 o 
  -6   9   1       61.94       82.62      4.16 o 
  -5   9   1       38.11       35.57      4.19 o 
  -4   9   1        8.47        8.17      1.85 o 
  -3   9   1      156.71      160.81      6.26 o 
  -2   9   1        0.30        2.12      1.35 o 
  -1   9   1       59.64       56.30      4.08 o 
   0   9   1       80.94       92.39      8.57 o 
   1   9   1        6.71        7.82      2.13 o 
   2   9   1       45.48       44.50      3.71 o 
   3   9   1        1.69       -0.69      1.55 o 
   4   9   1       23.06       32.30      4.24 o 
   5   9   1       26.50       25.93      3.54 o 
   6   9   1       90.49       98.70      6.72 o 
   7   9   1        6.77       10.77      2.98 o 
  -7  10   1       53.89       53.58      4.21 o 
  -6  10   1        3.08        3.57      1.92 o 
  -5  10   1       22.92       19.46      3.34 o 
  -4  10   1       43.39       53.10      3.58 o 
  -3  10   1      123.19      135.37      6.72 o 
  -2  10   1        4.90        4.27      1.77 o 
  -1  10   1       81.70       71.46      5.20 o 
   0  10   1       38.83       32.21      3.61 o 
   1  10   1       11.02        9.19      4.12 o 
   2  10   1      132.00      122.16     10.99 o 
   3  10   1       11.73       13.35      3.51 o 
   4  10   1      175.61      181.88      9.73 o 
   5  10   1        1.12        2.21      2.19 o 
   6  10   1       34.92       28.54      4.25 o 
  -5  11   1      113.60      115.77      6.92 o 
  -4  11   1       18.65       19.82      3.35 o 
  -3  11   1       25.24       26.28      3.06 o 
  -2  11   1      280.86      272.06     22.31 o 
  -1  11   1        1.78        5.13      2.97 o 
   0  11   1      178.50      166.58     10.98 o 
   1  11   1       54.20       59.43      5.32 o 
   2  11   1        2.76        3.43      2.84 o 
   3  11   1        0.27        1.57      3.10 o 
   4  11   1        9.72       13.79      4.15 o 
  -3  12   1       49.42       54.29      5.15 o 
  -2  12   1       13.85       11.73      3.29 o 
  -1  12   1       80.04       89.61     10.17 o 
   0  12   1      118.93      111.57      8.29 o 
   1  12   1       12.22       10.47      3.91 o 
  -3 -13   2       21.19       16.44      4.46 o 
  -2 -13   2        1.94        0.94      2.19 o 
  -1 -13   2        0.23        0.52      2.52 o 
   0 -13   2      101.11       88.98      7.17 o 
   1 -13   2       30.83       39.24      5.98 o 
   2 -13   2        9.08        4.78      3.12 o 
   3 -13   2       58.31       64.69      7.03 o 
   4 -13   2        2.67        3.61      2.34 o 
  -5 -12   2       43.34       42.86      5.60 o 
  -4 -12   2       21.88       23.91      4.53 o 
  -3 -12   2       10.82        8.91      2.71 o 
  -2 -12   2      186.43      186.05     11.71 o 
  -1 -12   2      178.20      183.97     15.42 o 
   0 -12   2       64.48       63.90      5.29 o 
   1 -12   2        0.82       -1.66      3.19 o 
   2 -12   2      154.12      149.89      8.80 o 
   3 -12   2        8.82        9.30      2.25 o 
   4 -12   2       45.04       48.07      6.20 o 
   5 -12   2      115.16      107.15     12.82 o 
   6 -12   2       22.28       20.12      3.43 o 
  -6 -11   2       22.72       23.86      3.48 o 
  -5 -11   2       25.27       27.46      3.65 o 
  -4 -11   2      379.27      382.25     18.18 o 
  -3 -11   2       14.83       18.93      4.08 o 
  -2 -11   2        0.39        0.12      1.45 o 
  -1 -11   2      116.47      111.96      9.80 o 
   0 -11   2      121.73      129.17      7.07 o 
   1 -11   2       56.13       56.69      5.49 o 
   2 -11   2      320.86      330.30     13.59 o 
   3 -11   2        6.48        7.93      2.06 o 
   4 -11   2       61.03       48.05      4.58 o 
   5 -11   2        0.01       -0.62      1.32 o 
   6 -11   2      130.46      133.42      6.86 o 
   7 -11   2      173.44      170.57      8.60 o 
  -7 -10   2       72.30       76.68      6.41 o 
  -6 -10   2       50.95       62.98      6.69 o 
  -5 -10   2        2.75        4.49      2.32 o 
  -4 -10   2       22.90       18.75      3.25 o 
  -3 -10   2       40.27       44.62      4.41 o 
  -2 -10   2      134.83      124.73      7.02 o 
  -1 -10   2      682.96      650.89     43.29 o 
   0 -10   2       84.37       91.86      8.44 o 
   1 -10   2       25.56       28.62      5.51 o 
   2 -10   2       22.97       26.07      2.87 o 
   3 -10   2       43.91       50.41      7.06 o 
   4 -10   2      387.64      372.54     19.40 o 
   5 -10   2      129.78      124.52      5.69 o 
   6 -10   2        9.93       14.24      2.26 o 
   7 -10   2        0.00        0.94      1.77 o 
   8 -10   2      111.68       99.81      7.14 o 
  -8  -9   2        0.17        0.82      1.79 o 
  -7  -9   2       12.40       10.12      2.20 o 
  -6  -9   2        0.24        0.80      1.35 o 
  -5  -9   2       75.74       85.84      4.55 o 
  -4  -9   2       91.25       80.24      9.18 o 
  -3  -9   2        3.64        2.38      1.44 o 
  -2  -9   2      446.90      449.69     16.17 o 
  -1  -9   2      439.75      427.61     13.38 o 
   0  -9   2       30.09       40.11      2.91 o 
   1  -9   2        0.04        3.02      1.57 o 
   2  -9   2      410.41      411.65     13.21 o 
   3  -9   2      179.77      174.25      6.73 o 
   4  -9   2     1068.97     1007.98     30.59 o 
   5  -9   2        0.71        0.71      1.03 o 
   6  -9   2      108.06       93.20      4.97 o 
   7  -9   2        2.44        6.05      2.04 o 
   8  -9   2        5.54        4.23      1.72 o 
   9  -9   2       48.21       61.47     13.03 o 
  -9  -8   2       13.27        8.11      3.42 o 
  -8  -8   2       97.94      111.31      5.30 o 
  -7  -8   2       49.17       47.36      3.91 o 
  -6  -8   2        0.25        1.63      1.25 o 
  -5  -8   2       61.98       71.92      4.37 o 
  -4  -8   2     2004.47     1919.09     69.76 o 
  -3  -8   2       63.71       69.56      4.02 o 
  -2  -8   2       54.71       48.27      4.37 o 
  -1  -8   2     1623.31     1715.37     58.00 o 
   0  -8   2        8.15        5.79      1.35 o 
   1  -8   2      237.42      225.32     11.32 o 
   2  -8   2       42.54       35.48      2.91 o 
   3  -8   2      597.70      530.91     11.78 o 
   4  -8   2      151.76      134.23      5.03 o 
   5  -8   2       38.61       40.67      2.56 o 
   6  -8   2      395.99      406.12     13.17 o 
   7  -8   2      240.38      219.04      7.99 o 
   8  -8   2       14.84       23.03      3.84 o 
   9  -8   2       11.85        6.74      4.48 o 
  -9  -7   2      109.11       96.67      4.76 o 
  -8  -7   2      167.76      167.29      6.13 o 
  -7  -7   2       84.57       93.69      3.90 o 
  -6  -7   2      195.61      198.47      7.42 o 
  -5  -7   2      143.42      139.96      6.91 o 
  -4  -7   2      382.07      383.58     11.68 o 
  -3  -7   2     2277.97     2364.75     85.84 o 
  -2  -7   2       59.26       74.37      2.97 o 
  -1  -7   2      138.64      135.79      4.38 o 
   0  -7   2     3012.30     3135.43    129.73 o 
   1  -7   2      528.29      518.29     13.42 o 
   2  -7   2       36.35       37.89      2.09 o 
   3  -7   2      254.45      268.52      8.04 o 
   4  -7   2      245.71      257.87      5.65 o 
   5  -7   2       35.31       28.52      2.04 o 
   6  -7   2       87.55       83.48      3.42 o 
   7  -7   2       48.46       56.25      2.54 o 
   8  -7   2      202.70      196.34      6.90 o 
   9  -7   2        1.19        0.37      2.90 o 
  10  -7   2        4.64        3.03      2.36 o 
 -10  -6   2        0.01       -0.75      1.11 o 
  -9  -6   2       20.90       23.81      2.51 o 
  -8  -6   2      239.12      234.07      8.55 o 
  -7  -6   2       77.74       79.39      5.13 o 
  -6  -6   2      401.12      391.66     10.11 o 
  -5  -6   2      161.48      174.25      5.67 o 
  -4  -6   2       15.70       17.06      1.33 o 
  -3  -6   2       35.52       36.38      2.45 o 
  -2  -6   2      665.23      596.23     15.17 o 
  -1  -6   2      259.30      234.45      9.94 o 
   0  -6   2      497.41      511.22     47.61 o 
   1  -6   2     1191.90     1226.07     32.85 o 
   2  -6   2        6.80       13.93      2.01 o 
   3  -6   2     2894.47     2861.46     87.00 o 
   4  -6   2       48.11       50.98      1.66 o 
   5  -6   2      405.75      407.61     14.14 o 
   6  -6   2       39.28       44.39      2.19 o 
   7  -6   2      238.39      255.47      8.97 o 
   8  -6   2       84.95       72.74      4.93 o 
   9  -6   2       54.76       45.85     27.39 o 
  10  -6   2       12.82        5.67      2.58 o 
 -10  -5   2       40.64       34.96      3.02 o 
  -9  -5   2       58.62       63.63      4.53 o 
  -8  -5   2        8.77       11.06      2.04 o 
  -7  -5   2        5.25        5.62      1.27 o 
  -6  -5   2      122.17      126.43      4.03 o 
  -5  -5   2        0.92        1.86      0.68 o 
  -4  -5   2       13.73       18.71      3.71 o 
  -3  -5   2      325.43      310.95     13.31 o 
  -2  -5   2      313.90      329.91     13.96 o 
  -1  -5   2      165.86      170.42      5.40 o 
   0  -5   2     4585.09     4810.72    214.47 o 
   1  -5   2       15.83       10.31      1.53 o 
   2  -5   2        0.84        4.01      2.83 o 
   3  -5   2     1311.17     1313.07     29.19 o 
   4  -5   2      369.93      375.80      7.30 o 
   5  -5   2       70.53       61.16      2.10 o 
   6  -5   2      563.15      562.24     14.98 o 
   7  -5   2       18.23       13.17      2.49 o 
   8  -5   2      111.55      118.09      5.67 o 
   9  -5   2      183.94      184.25     13.77 o 
  10  -5   2        9.73       14.84      3.20 o 
 -10  -4   2        6.34        4.03      2.04 o 
  -9  -4   2      102.85       94.14      3.84 o 
  -8  -4   2       11.36        9.91      1.74 o 
  -7  -4   2      795.31      821.90     23.72 o 
  -6  -4   2      234.70      232.44      5.43 o 
  -5  -4   2        0.27        2.41      0.57 o 
  -4  -4   2        8.11        7.77      0.80 o 
  -3  -4   2       33.20       34.28      1.05 o 
  -2  -4   2     1166.68     1245.56     29.66 o 
  -1  -4   2      429.79      449.77      8.01 o 
   0  -4   2     1069.00     1130.48     43.45 o 
   1  -4   2     1505.97     1357.48     49.52 o 
   2  -4   2      166.44      132.38      4.38 o 
   3  -4   2      480.27      451.14      9.23 o 
   4  -4   2      706.65      734.59     16.94 o 
   5  -4   2      100.54       93.29      2.17 o 
   6  -4   2      797.68      812.84     22.82 o 
   7  -4   2      220.63      227.41      6.14 o 
   8  -4   2      127.52      137.21      7.89 o 
   9  -4   2      317.99      316.19     22.76 o 
  10  -4   2        1.88        3.50      1.33 o 
  11  -4   2       36.16       35.55      3.87 o 
 -10  -3   2       43.33       44.65      6.44 o 
  -9  -3   2      183.51      180.12      5.34 o 
  -8  -3   2       22.97       18.34      2.27 o 
  -7  -3   2      172.69      164.56      3.42 o 
  -6  -3   2       22.11       25.40      1.50 o 
  -5  -3   2      825.81      951.52     20.50 o 
  -4  -3   2      115.06      130.68      3.87 o 
  -3  -3   2      150.42      165.28      3.17 o 
  -2  -3   2    13112.30    14117.16    950.91 o 
  -1  -3   2    12804.75    13009.46    808.37 o 
   0  -3   2     3731.46     3624.94    126.88 o 
   1  -3   2       60.55       66.82      4.56 o 
   2  -3   2     4427.10     4253.67    134.78 o 
   3  -3   2      199.90      175.61      3.50 o 
   4  -3   2        0.15        4.18      0.53 o 
   5  -3   2       14.57       21.66      1.80 o 
   6  -3   2      385.88      402.81     10.36 o 
   7  -3   2       66.65       83.39      3.37 o 
   8  -3   2      284.06      276.66     15.84 o 
   9  -3   2       99.94      108.47      5.13 o 
  10  -3   2       78.87       87.30      4.25 o 
  11  -3   2        7.67       12.70      3.23 o 
 -10  -2   2       21.83       19.12      4.52 o 
  -9  -2   2       56.93       64.08      2.91 o 
  -8  -2   2        5.38        2.92      0.84 o 
  -7  -2   2      133.57      140.20      3.10 o 
  -6  -2   2       91.19       83.89      3.29 o 
  -5  -2   2      475.22      478.98     12.06 o 
  -4  -2   2     2292.18     2202.14     61.81 o 
  -3  -2   2     2987.22     3060.33     97.18 o 
  -2  -2   2        0.07        2.18      0.18 o 
  -1  -2   2    11158.07    11902.95    676.70 o 
   0  -2   2     1771.49     1685.07     57.36 o 
   1  -2   2      958.20      788.70     28.32 o 
   2  -2   2      241.58      202.61      2.54 o 
   3  -2   2     1222.56     1153.14     26.07 o 
   4  -2   2     3157.42     3324.67    123.12 o 
   5  -2   2      121.25      136.09      3.37 o 
   6  -2   2      496.45      479.24     17.26 o 
   7  -2   2       87.05      103.44      3.98 o 
   8  -2   2      135.69      140.67      5.82 o 
   9  -2   2        5.73        3.33      1.04 o 
  10  -2   2      367.25      379.39     31.34 o 
  11  -2   2       12.29        9.38      2.33 o 
 -10  -1   2       18.55       11.60      3.94 o 
  -9  -1   2       48.93       42.95      1.38 o 
  -8  -1   2        9.08       12.22      2.01 o 
  -7  -1   2        3.82        1.83      1.21 o 
  -6  -1   2     1289.00     1207.80     24.40 o 
  -5  -1   2      316.83      361.25      5.46 o 
  -4  -1   2     1057.38     1075.43     24.03 o 
  -3  -1   2     2418.00     2392.16     67.43 o 
  -2  -1   2     1869.51     1320.18    381.67 o 
  -1  -1   2      176.21      140.97      1.95 o 
   0  -1   2     4049.43     3176.11    610.55 o 
   2  -1   2      341.11      324.53      6.96 o 
   3  -1   2       87.36       69.57      2.06 o 
   4  -1   2      703.30      725.00     21.66 o 
   5  -1   2     1413.77     1365.19     41.15 o 
   6  -1   2     1022.49      970.10     58.25 o 
   7  -1   2     1448.63     1432.18     64.39 o 
   8  -1   2      134.35      132.43      8.35 o 
   9  -1   2       29.67       28.69      3.99 o 
  10  -1   2       84.63       90.57      6.23 o 
  11  -1   2       89.87       91.57     15.87 o 
 -10   0   2      112.93      106.00     10.46 o 
  -9   0   2        1.30        1.78      0.46 o 
  -8   0   2       91.34       83.53      2.80 o 
  -7   0   2        0.89        0.45      0.31 o 
  -6   0   2     1692.55     1660.91     36.71 o 
  -5   0   2      217.99      214.46      3.87 o 
  -4   0   2      378.48      387.18      4.15 o 
  -3   0   2       39.06       53.33      1.24 o 
  -2   0   2    14361.51    12692.06   1122.64 o 
  -1   0   2     2217.42     2294.99     44.37 o 
   0   0   2       21.82       26.66      1.37 o 
   1   0   2        1.86        1.10      0.35 o 
   2   0   2      445.83      431.03      7.81 o 
   3   0   2      725.46      754.83     32.12 o 
   4   0   2     3631.48     3690.58    144.56 o 
   5   0   2      874.95      815.61     27.21 o 
   6   0   2      161.86      163.86      5.95 o 
   7   0   2      126.80      113.83      4.15 o 
   8   0   2      341.55      327.82     14.44 o 
   9   0   2      105.34      101.95      5.78 o 
  10   0   2        7.76       11.21      2.63 o 
  11   0   2       16.61       14.82      2.76 o 
 -11   1   2        0.11        3.74      6.51 o 
 -10   1   2        3.59       10.75      4.05 o 
  -9   1   2      113.03      105.66     10.41 o 
  -8   1   2        0.06        0.27      0.68 o 
  -7   1   2      229.44      226.41     14.22 o 
  -6   1   2       88.34       82.90      6.52 o 
  -5   1   2      587.33      575.01      9.91 o 
  -4   1   2       46.62       37.96      1.26 o 
  -3   1   2      141.12      140.62      4.10 o 
  -2   1   2      486.63      495.26      9.09 o 
  -1   1   2     3641.33     3700.74    106.80 o 
   0   1   2     1159.42     1014.60     20.34 o 
   1   1   2     3486.67     3235.14    109.22 o 
   2   1   2     5713.50     5686.45    263.88 o 
   3   1   2      138.01      136.18      2.80 o 
   4   1   2      704.71      718.89     17.84 o 
   5   1   2      160.45      144.28      3.73 o 
   6   1   2     1582.31     1653.87    100.90 o 
   7   1   2      174.89      171.97      7.33 o 
   8   1   2        9.60        6.20      3.20 o 
   9   1   2       20.80       16.08      2.68 o 
  10   1   2       29.62       34.84      3.79 o 
  11   1   2       72.40       75.49      9.58 o 
 -11   2   2       20.88       23.63      6.51 o 
 -10   2   2        3.72        4.52      5.73 o 
  -9   2   2       55.95       47.53      4.92 o 
  -8   2   2      106.56       97.72      9.56 o 
  -7   2   2      304.96      265.74     10.22 o 
  -6   2   2      585.64      577.27     17.37 o 
  -5   2   2       26.95       43.51      1.69 o 
  -4   2   2      185.64      173.29      4.65 o 
  -3   2   2       23.38       35.40      1.13 o 
  -2   2   2     1262.01     1250.89     24.69 o 
  -1   2   2     1251.76     1312.37     25.60 o 
   0   2   2        0.60        0.70      0.66 o 
   1   2   2     6748.55     6651.53    324.82 o 
   2   2   2     2135.83     2010.29     59.38 o 
   3   2   2      644.70      626.21     13.51 o 
   4   2   2      164.47      166.14      3.96 o 
   5   2   2     1904.07     1885.37     87.76 o 
   6   2   2      395.02      416.08     16.57 o 
   7   2   2       45.96       54.10      3.28 o 
   8   2   2      153.81      148.21      7.73 o 
   9   2   2       72.28       81.74      9.51 o 
  10   2   2       30.06       22.46      3.44 o 
 -11   3   2        0.00        1.65      3.71 o 
 -10   3   2       56.01       68.00      9.21 o 
  -9   3   2       16.09        8.29      1.01 o 
  -8   3   2        6.59        3.12      1.08 o 
  -7   3   2     1425.41     1463.35     50.31 o 
  -6   3   2      430.27      418.63     14.05 o 
  -5   3   2      977.72      910.32     23.73 o 
  -4   3   2      966.88      968.19     17.82 o 
  -3   3   2       46.10       32.63      3.05 o 
  -2   3   2       12.47       28.29      1.27 o 
  -1   3   2      856.33     1025.71     23.74 o 
   0   3   2        4.05        4.71      2.19 o 
   1   3   2     1120.11     1202.96     42.76 o 
   2   3   2     2230.79     2398.58     82.14 o 
   3   3   2      152.07      126.76      4.06 o 
   4   3   2       38.02       41.17      1.86 o 
   5   3   2      152.87      166.14      4.85 o 
   6   3   2        8.48        8.60      1.74 o 
   7   3   2        3.52        3.65      2.76 o 
   8   3   2      139.26      163.43      6.29 o 
   9   3   2        7.94        4.42      4.01 o 
  10   3   2        0.05        7.42      2.60 o 
 -10   4   2       75.32       91.59     11.17 o 
  -9   4   2        9.41        9.35      4.92 o 
  -8   4   2       87.74       86.49      2.82 o 
  -7   4   2     1154.96     1126.31     38.14 o 
  -6   4   2        0.03        3.07      1.44 o 
  -5   4   2      509.50      529.38     14.74 o 
  -4   4   2       12.94       18.70      4.56 o 
  -3   4   2       94.84      101.09      3.41 o 
  -2   4   2     3705.10     3909.45    137.50 o 
  -1   4   2      428.45      435.67      9.28 o 
   0   4   2       35.31       38.62      1.62 o 
   1   4   2     1316.92     1303.26     38.18 o 
   2   4   2        7.57        9.30      2.80 o 
   3   4   2        5.08       10.81      5.26 o 
   4   4   2      990.22      957.26     26.65 o 
   5   4   2       76.14       76.40      3.35 o 
   6   4   2        1.26        0.39      1.62 o 
   7   4   2       31.87       31.51      5.14 o 
   8   4   2       47.39       50.81      3.64 o 
   9   4   2       43.10       48.56      4.44 o 
  10   4   2       34.09       37.73      5.26 o 
 -10   5   2      213.18      267.88     22.90 o 
  -9   5   2       24.10       21.62      3.00 o 
  -8   5   2       12.96       10.27      1.35 o 
  -7   5   2       49.96       40.82      2.11 o 
  -6   5   2       15.45       20.42      2.04 o 
  -5   5   2      450.76      441.82     12.06 o 
  -4   5   2       12.26       11.15      1.69 o 
  -3   5   2      300.70      322.47      8.88 o 
  -2   5   2      140.76      155.81      5.60 o 
  -1   5   2      681.81      743.71     20.74 o 
   0   5   2      166.84      191.32      5.06 o 
   1   5   2     4551.14     4592.56    214.83 o 
   2   5   2      133.51      115.45      4.74 o 
   3   5   2      385.99      410.22     10.89 o 
   4   5   2      468.91      461.98     18.15 o 
   5   5   2     1317.62     1299.76     46.64 o 
   6   5   2       34.50       32.82      7.92 o 
   7   5   2      382.01      356.99     23.85 o 
   8   5   2       47.03       64.39      4.31 o 
   9   5   2       17.13       16.07      3.39 o 
 -10   6   2       33.60       28.66      5.46 o 
  -9   6   2       26.71       17.76      6.61 o 
  -8   6   2      215.85      212.92      6.63 o 
  -7   6   2        3.82        3.55      1.12 o 
  -6   6   2        9.54       16.26      1.73 o 
  -5   6   2      307.51      285.42      7.43 o 
  -4   6   2      907.89      882.48     27.65 o 
  -3   6   2      251.19      242.81      6.37 o 
  -2   6   2      469.08      469.14     12.49 o 
  -1   6   2      426.19      465.35     12.48 o 
   0   6   2       76.60       73.22      7.21 o 
   1   6   2      640.05      672.52     19.02 o 
   2   6   2     1076.89     1066.61     36.34 o 
   3   6   2       39.37       48.05      2.99 o 
   4   6   2        0.04        2.31      1.62 o 
   5   6   2      224.19      202.99      7.88 o 
   6   6   2        5.75       10.14      3.42 o 
   7   6   2       18.90       20.75      2.83 o 
   8   6   2       69.56       70.57      6.41 o 
   9   6   2      213.69      225.91     17.14 o 
  -9   7   2       37.86       36.14      2.67 o 
  -8   7   2       41.42       54.99      3.26 o 
  -7   7   2      126.15      122.19      5.03 o 
  -6   7   2       80.59       78.93      3.59 o 
  -5   7   2        2.62        4.49      1.20 o 
  -4   7   2        5.97        5.78      1.35 o 
  -3   7   2       44.20       44.33      2.27 o 
  -2   7   2       71.16       66.02      2.97 o 
  -1   7   2       22.79       19.37      2.58 o 
   0   7   2      563.80      576.32     29.24 o 
   1   7   2      263.23      281.46      9.86 o 
   2   7   2       55.77       60.00      4.60 o 
   3   7   2        5.03        5.15      2.60 o 
   4   7   2      112.45      113.76      6.94 o 
   5   7   2       58.22       49.69      7.29 o 
   6   7   2      614.43      629.83     35.98 o 
   7   7   2       37.48       35.41      3.93 o 
   8   7   2       13.72       14.93      3.09 o 
  -8   8   2        7.00        2.33      1.55 o 
  -7   8   2        4.63        5.18      1.98 o 
  -6   8   2       41.89       33.60      3.36 o 
  -5   8   2        4.42        4.38      1.31 o 
  -4   8   2       12.82        4.96      1.52 o 
  -3   8   2      351.35      354.24     12.75 o 
  -2   8   2      208.84      226.62      7.21 o 
  -1   8   2      369.66      359.76     12.31 o 
   0   8   2     1522.39     1471.33     67.08 o 
   1   8   2        8.58       10.19      3.99 o 
   2   8   2       83.46       64.79      4.36 o 
   3   8   2       34.55       45.04      4.63 o 
   4   8   2       52.93       45.55      4.08 o 
   5   8   2      109.21      112.51      6.83 o 
   6   8   2        4.06        4.13      2.24 o 
   7   8   2       13.82       12.75      3.85 o 
  -7   9   2        0.00       -1.49      1.49 o 
  -6   9   2       49.11       61.46      5.42 o 
  -5   9   2      127.40      110.57      4.90 o 
  -4   9   2      116.94      126.73      6.06 o 
  -3   9   2      245.20      243.56      8.66 o 
  -2   9   2       21.44       21.99      2.80 o 
  -1   9   2        6.81       11.57      4.84 o 
   0   9   2        2.97        8.05      2.14 o 
   1   9   2      129.92      113.85      8.25 o 
   2   9   2       23.43       20.02      3.04 o 
   3   9   2       10.41       13.07      2.70 o 
   4   9   2       30.16       33.00      7.00 o 
   5   9   2       41.17       48.11      6.10 o 
   6   9   2      136.21      124.93     12.24 o 
  -6  10   2       18.88       11.58      2.79 o 
  -5  10   2        6.20        8.10      2.31 o 
  -4  10   2      186.97      186.37      7.80 o 
  -3  10   2        2.70        3.58      2.04 o 
  -2  10   2       10.88       10.17      2.25 o 
  -1  10   2       29.47       32.97      4.65 o 
   0  10   2       23.28       23.45      3.98 o 
   1  10   2        5.26        5.60      2.91 o 
   2  10   2       98.79       98.06      8.19 o 
   3  10   2      100.85      102.62     17.60 o 
   4  10   2       79.47       80.82      6.78 o 
   5  10   2      122.55      132.01     14.63 o 
  -4  11   2        2.54        1.33      2.94 o 
  -3  11   2       10.61       14.71      3.14 o 
  -2  11   2        0.54        2.16      2.11 o 
  -1  11   2       22.50       21.55      3.82 o 
   0  11   2       55.86       75.60      6.44 o 
   1  11   2      147.12      164.71     10.15 o 
   2  11   2        1.19        0.87      2.73 o 
   3  11   2       91.68       82.98      7.15 o 
   0 -14   3       18.89       21.02      4.25 o 
   1 -14   3      188.02      233.90     29.51 o 
  -4 -13   3       13.07        6.73      2.79 o 
  -3 -13   3       52.73       60.75      8.60 o 
  -2 -13   3      291.74      320.71     18.43 o 
  -1 -13   3       43.99       44.14      4.91 o 
   0 -13   3      128.31      128.49     16.81 o 
   1 -13   3       91.86       99.88      7.45 o 
   2 -13   3       20.06       26.66      4.19 o 
   3 -13   3       18.28       18.66      3.48 o 
   4 -13   3      122.48      107.27     10.77 o 
  -5 -12   3       83.75       91.76      6.44 o 
  -4 -12   3        5.15        6.40      2.96 o 
  -3 -12   3       32.24       30.48      3.79 o 
  -2 -12   3      190.21      186.98     11.47 o 
  -1 -12   3        0.26        1.41      2.27 o 
   0 -12   3       34.02       30.16      4.27 o 
   1 -12   3      125.65      115.65      9.92 o 
   2 -12   3      183.39      186.44     13.12 o 
   3 -12   3       17.78       14.91      2.45 o 
   4 -12   3       25.85       26.84      3.45 o 
   5 -12   3      173.68      162.39     11.33 o 
   6 -12   3       52.42       60.81      4.83 o 
  -7 -11   3        9.86       13.17      3.41 o 
  -6 -11   3        7.63        9.99      2.42 o 
  -5 -11   3       11.33       12.11      2.83 o 
  -4 -11   3       28.96       28.57      3.23 o 
  -3 -11   3       10.80        5.44      2.42 o 
  -2 -11   3      122.69      130.26      6.61 o 
  -1 -11   3        0.58        3.42      2.18 o 
   0 -11   3      202.59      198.26      8.80 o 
   1 -11   3      134.52      136.61      8.71 o 
   2 -11   3       14.04       15.79      4.42 o 
   3 -11   3      183.62      180.72      6.59 o 
   4 -11   3       82.74       80.69      8.18 o 
   5 -11   3        3.16        4.16      2.62 o 
   6 -11   3        0.35        0.20      1.29 o 
   7 -11   3        3.55        4.25      1.72 o 
  -8 -10   3       38.50       49.38      4.48 o 
  -7 -10   3       17.71       21.86      3.50 o 
  -6 -10   3        6.35       12.23      2.30 o 
  -5 -10   3      157.00      166.07      8.66 o 
  -4 -10   3       31.12       22.82      2.80 o 
  -3 -10   3      206.25      206.96     10.39 o 
  -2 -10   3        0.72        0.02      1.21 o 
  -1 -10   3       86.37       90.16      5.03 o 
   0 -10   3      372.16      365.90     14.75 o 
   1 -10   3        4.39        4.16      1.69 o 
   2 -10   3      566.32      549.60     20.35 o 
   3 -10   3      225.62      210.48      9.13 o 
   4 -10   3        4.13        3.36      2.00 o 
   5 -10   3       89.47       71.30      3.88 o 
   6 -10   3      105.58      121.36      4.93 o 
   7 -10   3       41.62       42.44      3.58 o 
   8 -10   3        0.97        1.59      1.40 o 
  -8  -9   3        9.74       16.23      2.37 o 
  -7  -9   3        9.04       13.94      2.18 o 
  -6  -9   3       90.71       94.18      4.66 o 
  -5  -9   3       50.20       45.16      3.11 o 
  -4  -9   3      134.58      134.21      8.79 o 
  -3  -9   3      414.14      425.88     12.96 o 
  -2  -9   3      662.27      642.09     22.03 o 
  -1  -9   3      833.48      846.84     26.13 o 
   0  -9   3       45.58       42.23      2.79 o 
   1  -9   3       29.56       36.92      3.69 o 
   2  -9   3      361.04      327.43     13.14 o 
   3  -9   3       85.96       82.44      7.15 o 
   4  -9   3       96.74       93.09      3.52 o 
   5  -9   3        0.49        0.55      1.32 o 
   6  -9   3      276.53      256.49      9.67 o 
   7  -9   3        9.54       10.63      1.64 o 
   8  -9   3      131.16      131.54      7.88 o 
   9  -9   3       29.02       24.82      4.42 o 
  -9  -8   3        5.63        2.42      2.43 o 
  -8  -8   3        0.06        1.43      1.50 o 
  -7  -8   3        0.90       -0.26      1.31 o 
  -6  -8   3       20.34       25.60      4.70 o 
  -5  -8   3      116.74      133.20      4.83 o 
  -4  -8   3       66.54       55.29      2.96 o 
  -3  -8   3      503.32      511.84     13.70 o 
  -2  -8   3       45.60       45.22      3.90 o 
  -1  -8   3      898.85      915.68     26.49 o 
   0  -8   3       36.03       48.40      4.06 o 
   1  -8   3      375.59      400.97     10.87 o 
   2  -8   3      438.67      468.78     12.95 o 
   3  -8   3        2.29        3.46      0.88 o 
   4  -8   3      337.84      322.95      9.61 o 
   5  -8   3      378.51      358.63      8.62 o 
   6  -8   3      221.86      212.87      7.94 o 
   7  -8   3        0.34        1.31      0.99 o 
   8  -8   3       32.68       22.39      2.39 o 
   9  -8   3       48.53       48.26      5.19 o 
  -9  -7   3        5.89        7.92      2.09 o 
  -8  -7   3       52.87       48.63      3.22 o 
  -7  -7   3       38.17       44.35      2.85 o 
  -6  -7   3      692.12      697.63     19.10 o 
  -5  -7   3       43.54       47.01      4.54 o 
  -4  -7   3       39.54       46.66      2.87 o 
  -3  -7   3       94.33       89.68      5.22 o 
  -2  -7   3      152.68      168.27      6.42 o 
  -1  -7   3      438.60      508.37     23.94 o 
   0  -7   3      217.12      225.67      5.96 o 
   1  -7   3      425.95      370.27     10.32 o 
   2  -7   3      534.86      554.87     19.84 o 
   3  -7   3      821.51      806.82     17.21 o 
   4  -7   3      636.30      619.09     14.14 o 
   5  -7   3      300.28      310.69      7.43 o 
   6  -7   3       54.08       50.99      3.16 o 
   7  -7   3        0.75        1.99      1.85 o 
   8  -7   3        0.04        1.75      1.89 o 
   9  -7   3       17.19       12.85      3.03 o 
  10  -7   3        0.03        3.54      2.24 o 
 -10  -6   3       36.64       34.87      7.32 o 
  -9  -6   3       11.33        6.80      1.50 o 
  -8  -6   3       14.75       12.81      2.25 o 
  -7  -6   3      168.78      190.46     10.15 o 
  -6  -6   3     1248.67     1233.98     37.16 o 
  -5  -6   3      146.63      155.34      3.94 o 
  -4  -6   3       88.62       94.14      2.71 o 
  -3  -6   3      202.78      181.28      5.07 o 
  -2  -6   3      238.20      307.13      7.62 o 
  -1  -6   3     1257.70     1358.50     38.86 o 
   0  -6   3       54.36       94.12      2.58 o 
   1  -6   3      497.62      543.57     12.19 o 
   2  -6   3        0.06        1.28      2.33 o 
   3  -6   3     1866.01     1819.06     47.51 o 
   4  -6   3        2.68        2.46      0.61 o 
   5  -6   3      470.09      417.97     13.87 o 
   6  -6   3       21.58       21.99      1.78 o 
   7  -6   3       86.73      101.50      9.28 o 
   8  -6   3       11.79       16.49      4.52 o 
   9  -6   3        3.01       -0.24      1.00 o 
  10  -6   3        6.24        6.16      1.61 o 
 -10  -5   3       83.85       89.77     10.83 o 
  -9  -5   3      285.09      273.89     11.16 o 
  -8  -5   3      186.26      168.79      4.07 o 
  -7  -5   3        5.72        5.33      0.83 o 
  -6  -5   3      236.01      234.31      6.97 o 
  -5  -5   3      769.99      771.78     17.25 o 
  -4  -5   3      454.22      529.58     11.88 o 
  -3  -5   3      111.43      128.35      3.16 o 
  -2  -5   3      799.14      808.79     17.82 o 
  -1  -5   3      395.92      363.25     14.44 o 
   0  -5   3     2355.45     2617.14     87.19 o 
   1  -5   3      103.83      112.04      2.69 o 
   2  -5   3     1532.80     1427.81     52.26 o 
   3  -5   3      561.06      536.08      8.92 o 
   4  -5   3      194.53      203.96      4.64 o 
   5  -5   3       49.04       38.19      1.54 o 
   6  -5   3      165.51      174.17      4.60 o 
   7  -5   3        7.34        3.57      1.07 o 
   8  -5   3        1.11        2.38      0.97 o 
   9  -5   3      228.23      256.21     13.61 o 
  10  -5   3        7.61        3.20      1.36 o 
 -10  -4   3        2.07       -2.16      3.10 o 
  -9  -4   3      221.11      210.55      7.45 o 
  -8  -4   3        5.65        5.54      0.89 o 
  -7  -4   3       41.35       40.21      1.24 o 
  -6  -4   3        5.34        3.03      0.63 o 
  -5  -4   3        9.34       13.75      2.41 o 
  -4  -4   3      956.65      944.69     20.16 o 
  -3  -4   3      312.44      350.96     12.44 o 
  -2  -4   3     1173.87     1196.58     27.36 o 
  -1  -4   3     6000.25     6033.39    280.16 o 
   0  -4   3     6046.70     5899.03    271.05 o 
   1  -4   3      258.16      229.96      8.35 o 
   2  -4   3     1756.93     1733.47     38.47 o 
   3  -4   3       92.46      100.89      3.18 o 
   4  -4   3     1796.65     1809.83     52.80 o 
   5  -4   3      949.62      886.74     21.15 o 
   6  -4   3       13.59       14.29      1.21 o 
   7  -4   3       75.22       77.91      4.40 o 
   8  -4   3        2.45        3.67      1.16 o 
   9  -4   3       75.20       72.02      3.22 o 
  10  -4   3      249.09      264.32     14.38 o 
  11  -4   3        0.01        2.92      3.06 o 
 -10  -3   3       27.45       26.98      9.04 o 
  -9  -3   3      112.61       99.48      2.48 o 
  -8  -3   3      196.99      182.38      4.98 o 
  -7  -3   3      155.31      160.57      4.24 o 
  -6  -3   3      472.88      505.64     11.74 o 
  -5  -3   3       43.59       46.72      0.89 o 
  -4  -3   3      651.91      588.88     10.61 o 
  -3  -3   3        9.36       17.59      2.68 o 
  -2  -3   3     1611.91     1652.12     42.55 o 
  -1  -3   3     5887.39     5837.02    256.48 o 
   0  -3   3     1169.55     1252.74     29.29 o 
   1  -3   3     2237.79     2281.11     99.85 o 
   2  -3   3     8041.66     7911.95    402.70 o 
   3  -3   3      234.25      240.14      3.37 o 
   4  -3   3       70.49      120.96      2.72 o 
   5  -3   3       85.35       90.44      2.83 o 
   6  -3   3       78.87       92.65      3.17 o 
   7  -3   3      373.79      377.77     17.71 o 
   8  -3   3      285.60      313.43     13.87 o 
   9  -3   3        0.01        1.58      1.35 o 
  10  -3   3      100.65      119.77     11.08 o 
  11  -3   3        0.86       -0.51      1.42 o 
 -10  -2   3       28.94       29.91      9.27 o 
  -9  -2   3      150.27      121.25      9.65 o 
  -8  -2   3       90.51       89.96      5.91 o 
  -7  -2   3      305.76      272.89      5.35 o 
  -6  -2   3      938.32      949.15     16.12 o 
  -5  -2   3      548.45      525.25      9.00 o 
  -4  -2   3     1588.28     1570.98     47.69 o 
  -3  -2   3      112.28       96.74      3.09 o 
  -2  -2   3        2.46        5.54      0.31 o 
  -1  -2   3     4533.92     4533.73    141.14 o 
   0  -2   3     1156.81     1056.74     20.87 o 
   1  -2   3      367.88      322.62      6.97 o 
   2  -2   3      685.07      683.30     14.27 o 
   3  -2   3      425.52      409.57      8.17 o 
   4  -2   3      129.54      143.07      9.09 o 
   5  -2   3     1161.24     1154.73     48.54 o 
   6  -2   3      319.98      334.31     16.60 o 
   7  -2   3      570.61      557.30     19.32 o 
   8  -2   3      212.73      213.39     11.26 o 
   9  -2   3       36.89       41.11      2.31 o 
  10  -2   3       30.64       35.31      3.33 o 
  11  -2   3       21.31       16.67      3.29 o 
 -10  -1   3      209.26      240.15     28.07 o 
  -9  -1   3        0.85        0.37      2.16 o 
  -8  -1   3      209.85      217.41     12.17 o 
  -7  -1   3      675.77      652.15     37.83 o 
  -6  -1   3        7.86       12.17      2.29 o 
  -5  -1   3        0.23       -0.44      1.11 o 
  -4  -1   3     1614.23     1544.25     62.66 o 
  -3  -1   3     2006.25     1972.91     60.00 o 
  -2  -1   3        6.21        4.52      0.41 o 
  -1  -1   3     2503.65     2438.05     65.26 o 
   0  -1   3    15235.60    15460.33    830.40 o 
   1  -1   3      915.34      776.92     24.00 o 
   2  -1   3       26.80       35.22      1.48 o 
   3  -1   3      181.59      147.44      4.23 o 
   4  -1   3     3669.67     3433.31    188.65 o 
   5  -1   3        5.10        2.16      1.92 o 
   6  -1   3       58.55       47.56      1.96 o 
   7  -1   3      128.27      122.77      4.63 o 
   8  -1   3      213.05      216.83      9.24 o 
   9  -1   3        0.25       -0.38      1.53 o 
  10  -1   3      157.23      161.35      7.12 o 
  11  -1   3       17.35       26.34      4.97 o 
 -10   0   3      400.90      442.64     28.33 o 
  -9   0   3       16.61       11.33      6.20 o 
  -8   0   3        0.30       -0.24      1.92 o 
  -7   0   3        5.43        7.15      2.39 o 
  -6   0   3      109.38      119.46      6.48 o 
  -5   0   3       24.84       35.19      3.25 o 
  -4   0   3       73.70       63.38      9.20 o 
  -3   0   3     3799.05     3927.05    103.79 o 
  -2   0   3     6211.05     6167.26    200.30 o 
  -1   0   3     6426.62     6448.46    210.47 o 
   0   0   3      439.99      426.19      5.46 o 
   1   0   3     9085.97     9143.64    510.34 o 
   2   0   3     2446.83     2451.74     77.98 o 
   3   0   3        2.31        1.88      0.66 o 
   4   0   3      276.52      261.27     13.96 o 
   5   0   3      255.84      267.01     12.93 o 
   6   0   3      797.21      756.15     28.60 o 
   7   0   3      410.05      373.34     20.23 o 
   8   0   3      269.13      251.22     11.82 o 
   9   0   3      140.09      143.04      6.10 o 
  10   0   3        0.70        1.00      2.36 o 
  11   0   3        2.35        0.78      3.62 o 
 -11   1   3       97.20      105.98     12.82 o 
 -10   1   3       68.35       69.32      8.80 o 
  -9   1   3       10.72       11.40      3.84 o 
  -8   1   3        4.89        6.30      4.82 o 
  -7   1   3       41.91       31.60      4.71 o 
  -6   1   3        6.84        5.53      0.29 o 
  -5   1   3      216.33      227.99      6.61 o 
  -4   1   3     3531.49     3657.10     99.74 o 
  -3   1   3     2534.85     2640.96     60.36 o 
  -2   1   3     4360.82     4617.52    137.19 o 
  -1   1   3      194.26      210.12      5.66 o 
   0   1   3      111.30      102.61      5.02 o 
   1   1   3      143.49      151.08      2.77 o 
   2   1   3      652.39      747.32     17.32 o 
   3   1   3       20.65       29.91      1.38 o 
   4   1   3      174.06      195.63      5.07 o 
   5   1   3      656.27      642.89     38.82 o 
   6   1   3      594.32      596.58     26.44 o 
   7   1   3      851.71      796.09     33.45 o 
   8   1   3       64.94       56.50      7.69 o 
   9   1   3      278.89      261.08      9.65 o 
  10   1   3        3.19        2.39      3.67 o 
 -11   2   3       52.58       63.40     10.35 o 
 -10   2   3       27.34       36.65      6.95 o 
  -9   2   3       38.38       36.01      3.74 o 
  -8   2   3       62.27       59.33      1.30 o 
  -7   2   3        3.92        4.83      1.32 o 
  -6   2   3        0.76        0.23      0.36 o 
  -5   2   3      483.10      486.77      7.86 o 
  -4   2   3     1359.76     1401.50     27.73 o 
  -3   2   3      752.97      755.04     11.96 o 
  -2   2   3       57.72       48.66      1.54 o 
  -1   2   3     1524.15     1550.89     33.52 o 
   0   2   3     3068.24     3036.99    107.00 o 
   1   2   3       69.94       64.09      2.58 o 
   2   2   3      405.59      444.02     10.39 o 
   3   2   3     1497.69     1571.08     48.49 o 
   4   2   3      132.34      122.97      4.54 o 
   5   2   3       12.44       11.87      1.46 o 
   6   2   3     1278.51     1320.98     42.32 o 
   7   2   3      295.31      313.23     11.99 o 
   8   2   3      221.19      195.75     10.54 o 
   9   2   3       12.66        6.57      2.66 o 
  10   2   3       57.06       51.10      5.57 o 
 -11   3   3       43.81       46.77      9.31 o 
 -10   3   3       50.67       58.51      8.94 o 
  -9   3   3        0.01        0.10      0.36 o 
  -8   3   3        1.95        1.39      0.99 o 
  -7   3   3       19.59       24.98      1.76 o 
  -6   3   3        0.83        1.82      0.57 o 
  -5   3   3       73.85       77.35      1.92 o 
  -4   3   3       69.48       77.83      1.82 o 
  -3   3   3     5059.69     5458.39    219.18 o 
  -2   3   3        2.73        2.09      0.69 o 
  -1   3   3      622.20      665.21     14.35 o 
   0   3   3     1245.73     1385.78     52.59 o 
   1   3   3     2175.33     2234.17     73.33 o 
   2   3   3      192.90      169.05      5.36 o 
   3   3   3       23.61       17.32      2.26 o 
   4   3   3     1831.80     1791.82     67.69 o 
   5   3   3       79.00       88.72      4.28 o 
   6   3   3        8.77        8.07      1.87 o 
   7   3   3        5.79        5.15      1.63 o 
   8   3   3       69.90       86.87      7.96 o 
   9   3   3       79.39       81.40      7.19 o 
  10   3   3        8.72        9.54      3.40 o 
 -10   4   3       22.62       21.98     10.92 o 
  -9   4   3       13.05        4.98      2.59 o 
  -8   4   3       11.59       13.35      1.80 o 
  -7   4   3       22.66       24.41      2.57 o 
  -6   4   3      578.10      598.64     14.87 o 
  -5   4   3     1125.84     1051.29     23.71 o 
  -4   4   3      635.97      621.66     14.08 o 
  -3   4   3      568.56      634.10     13.37 o 
  -2   4   3      545.52      559.50     12.07 o 
  -1   4   3      169.95      133.72      3.70 o 
   0   4   3        0.23        2.12      1.07 o 
   1   4   3     1207.22     1199.34     36.49 o 
   2   4   3        1.36       -0.74      1.13 o 
   3   4   3      481.95      419.20     11.17 o 
   4   4   3      214.45      210.35      6.69 o 
   5   4   3      884.84      872.47     26.84 o 
   6   4   3      161.67      145.20      5.99 o 
   7   4   3      125.53      133.59      6.82 o 
   8   4   3       32.07       38.57      3.59 o 
   9   4   3        3.34        0.98      2.03 o 
 -10   5   3       46.28       52.81      7.01 o 
  -9   5   3        0.16        1.04      2.46 o 
  -8   5   3      270.50      237.02     11.68 o 
  -7   5   3      194.40      179.55      4.83 o 
  -6   5   3      267.91      261.26      6.32 o 
  -5   5   3      463.16      458.95     10.77 o 
  -4   5   3       14.24       14.37      2.85 o 
  -3   5   3      832.90      785.07     28.20 o 
  -2   5   3      178.34      180.64      4.78 o 
  -1   5   3        2.17        2.19      1.01 o 
   0   5   3      125.61      128.24      6.64 o 
   1   5   3      156.20      157.38      7.21 o 
   2   5   3      847.27      835.73     24.44 o 
   3   5   3        0.34        1.43      1.53 o 
   4   5   3       44.02       43.91      2.96 o 
   5   5   3      287.02      261.82     11.08 o 
   6   5   3       71.23       69.72      4.23 o 
   7   5   3       82.08       74.88      5.62 o 
   8   5   3      168.58      175.75      8.73 o 
   9   5   3       25.43       29.56      4.97 o 
  -9   6   3        9.37        8.53      5.97 o 
  -8   6   3       69.83       67.63      4.74 o 
  -7   6   3       60.78       76.97      3.04 o 
  -6   6   3      118.61      111.45      3.65 o 
  -5   6   3       24.80       28.19      4.16 o 
  -4   6   3        1.06        3.61      1.37 o 
  -3   6   3      263.36      262.29      6.89 o 
  -2   6   3       43.86       43.98      2.47 o 
  -1   6   3      160.14      157.69      6.63 o 
   0   6   3       13.63       19.83      4.37 o 
   1   6   3      510.99      509.56     26.91 o 
   2   6   3        0.15        0.55      1.17 o 
   3   6   3      484.04      517.61     21.50 o 
   4   6   3        3.44        6.05      1.84 o 
   5   6   3      126.81      114.00      6.08 o 
   6   6   3        9.85       19.84      2.90 o 
   7   6   3       34.18       25.79      3.44 o 
   8   6   3       17.49       22.42      3.46 o 
  -8   7   3       16.63       14.99      1.83 o 
  -7   7   3        5.77        7.76      1.76 o 
  -6   7   3       17.96       21.94      2.19 o 
  -5   7   3       28.03       23.32      1.95 o 
  -4   7   3       23.33       29.62      3.62 o 
  -3   7   3        0.49        1.52      1.47 o 
  -2   7   3      656.36      654.28     17.04 o 
  -1   7   3       30.33       35.33      2.81 o 
   0   7   3        4.21        3.38      2.78 o 
   1   7   3      594.51      596.02     22.49 o 
   2   7   3       78.80       69.49      4.32 o 
   3   7   3      502.46      513.03     21.22 o 
   4   7   3      182.19      160.30     11.11 o 
   5   7   3      275.42      297.55     15.25 o 
   6   7   3        0.47        1.06      2.22 o 
   7   7   3       45.98       50.92      6.42 o 
  -8   8   3       37.12       24.27      2.40 o 
  -7   8   3       39.69       36.21      5.20 o 
  -6   8   3       35.76       37.74      3.35 o 
  -5   8   3       32.70       33.05      2.87 o 
  -4   8   3       74.97       77.44      4.40 o 
  -3   8   3      280.56      264.60      9.37 o 
  -2   8   3      346.70      350.40     11.87 o 
  -1   8   3      157.65      158.76      6.98 o 
   0   8   3      141.06      139.91      8.10 o 
   1   8   3        3.09        1.44      1.63 o 
   2   8   3      259.77      252.60     10.59 o 
   3   8   3      103.32       95.19      6.30 o 
   4   8   3       63.40       47.43      5.66 o 
   5   8   3       43.03       51.05      5.16 o 
   6   8   3      191.87      207.33     17.71 o 
  -6   9   3       27.28       23.01      2.99 o 
  -5   9   3       87.00       88.83      5.23 o 
  -4   9   3       26.19       23.66      2.86 o 
  -3   9   3        2.73        2.46      1.69 o 
  -2   9   3      369.99      372.64     13.87 o 
  -1   9   3       67.63       69.78      5.75 o 
   0   9   3        5.46        9.89      3.05 o 
   1   9   3       18.86       17.71      3.07 o 
   2   9   3      132.66      150.20      9.99 o 
   3   9   3        0.56        0.13      2.34 o 
   4   9   3        5.51        1.83      2.71 o 
   5   9   3        3.20        1.67      3.94 o 
  -5  10   3        2.44        0.75      1.53 o 
  -4  10   3        3.86        3.29      1.81 o 
  -3  10   3       47.94       37.73      4.77 o 
  -2  10   3       56.88       49.34     10.65 o 
  -1  10   3      349.19      345.23     19.19 o 
   0  10   3        0.58       -2.54      4.10 o 
   1  10   3       30.13       31.51     11.84 o 
   2  10   3        1.39        8.49      5.01 o 
   3  10   3        2.62        3.69      2.57 o 
  -2  11   3       83.07       87.25      7.94 o 
  -1  11   3      143.14      162.66     10.41 o 
   0  11   3        7.84        3.77      2.71 o 
  -2 -14   4       18.70       17.62      4.59 o 
  -1 -14   4       53.53       55.65      5.95 o 
   0 -14   4       55.93       60.90      9.44 o 
   1 -14   4        0.00       -0.46      3.00 o 
   2 -14   4      107.24      106.64     19.15 o 
  -4 -13   4       67.30       74.50      6.18 o 
  -3 -13   4        3.01        4.03      2.35 o 
  -2 -13   4      116.88      117.55      7.60 o 
  -1 -13   4       48.43       49.81      5.06 o 
   0 -13   4       14.05       18.37      4.26 o 
   1 -13   4        0.22       -1.70      2.85 o 
   2 -13   4        7.13        8.94      3.09 o 
   3 -13   4       58.88       57.84      5.10 o 
   4 -13   4       31.33       31.22      3.46 o 
   5 -13   4        1.79        3.74      2.26 o 
  -6 -12   4        0.17        3.34      2.14 o 
  -5 -12   4       25.72       18.15      3.08 o 
  -4 -12   4        5.11        4.40      2.73 o 
  -3 -12   4        9.67       12.03      5.31 o 
  -2 -12   4       17.16       21.92      6.04 o 
  -1 -12   4       14.71       18.00      3.60 o 
   0 -12   4       31.64       30.81      3.68 o 
   1 -12   4       49.14       53.28      4.72 o 
   2 -12   4       30.01       28.04      6.16 o 
   3 -12   4       52.28       52.07      3.84 o 
   4 -12   4       31.98       28.91      2.69 o 
   5 -12   4        4.31        3.25      1.89 o 
   6 -12   4        8.17        6.20      2.72 o 
  -7 -11   4        3.99        2.68      2.21 o 
  -6 -11   4       21.30       30.38      4.07 o 
  -5 -11   4        5.38        4.34      2.29 o 
  -4 -11   4      105.89      104.27      5.70 o 
  -3 -11   4       84.97       75.36      5.68 o 
  -2 -11   4       48.33       56.39      4.07 o 
  -1 -11   4        0.08        1.34      2.46 o 
   0 -11   4      100.01      107.91      9.16 o 
   1 -11   4      397.37      393.30     19.01 o 
   2 -11   4       39.26       33.25      3.43 o 
   3 -11   4        0.35        1.37      1.22 o 
   4 -11   4      312.67      296.03      9.95 o 
   5 -11   4       30.75       26.74      3.08 o 
   6 -11   4       51.91       46.65      5.68 o 
   7 -11   4       22.53       23.43      3.49 o 
  -8 -10   4       16.35       18.19      4.20 o 
  -7 -10   4       54.70       51.14      3.60 o 
  -6 -10   4        1.34       -0.22      1.52 o 
  -5 -10   4       37.31       42.18      8.72 o 
  -4 -10   4      408.36      432.00     23.11 o 
  -3 -10   4      209.64      204.91      9.47 o 
  -2 -10   4      694.52      700.55     33.16 o 
  -1 -10   4       55.40       46.91      3.90 o 
   0 -10   4      586.98      585.21     29.61 o 
   1 -10   4        1.32        5.49      2.12 o 
   2 -10   4        7.10        6.41      1.88 o 
   3 -10   4      106.55       92.98      5.36 o 
   4 -10   4       15.97       11.65      1.54 o 
   5 -10   4       21.23       24.24      2.99 o 
   6 -10   4        8.43       10.59      2.37 o 
   7 -10   4       73.85       67.44      4.43 o 
   8 -10   4       59.83       56.42      5.25 o 
  -9  -9   4       29.87       20.76      2.42 o 
  -8  -9   4        3.78        4.68      1.57 o 
  -7  -9   4       31.38       41.57      2.92 o 
  -6  -9   4        4.92        4.42      1.72 o 
  -5  -9   4       98.52      110.96      4.62 o 
  -4  -9   4      444.95      422.80     14.73 o 
  -3  -9   4      202.80      209.01      6.99 o 
  -2  -9   4      209.80      216.85      7.09 o 
  -1  -9   4       38.11       82.61     28.65 o 
   0  -9   4       87.56       83.54      4.50 o 
   1  -9   4      735.17      706.24     24.14 o 
   2  -9   4      163.75      164.55     11.33 o 
   3  -9   4      180.76      174.51      6.92 o 
   4  -9   4      201.46      198.14     10.69 o 
   5  -9   4      199.15      198.98      5.60 o 
   6  -9   4      291.90      285.28     16.21 o 
   7  -9   4       79.55       75.93      4.90 o 
   8  -9   4        0.15        0.54      2.02 o 
   9  -9   4       73.44       89.86      7.83 o 
  -9  -8   4       69.55       71.46      5.41 o 
  -8  -8   4        1.35        0.84      1.25 o 
  -7  -8   4       15.81       10.47      1.83 o 
  -6  -8   4        0.01       -0.19      1.40 o 
  -5  -8   4      822.10      801.79     22.58 o 
  -4  -8   4      237.26      262.42      8.60 o 
  -3  -8   4     1151.51     1194.03     38.83 o 
  -2  -8   4       28.27       26.06      1.84 o 
  -1  -8   4      729.41      736.21     23.14 o 
   0  -8   4       70.70       73.98      3.64 o 
   1  -8   4       87.61       79.37      5.86 o 
   2  -8   4      954.16      959.26     36.67 o 
   3  -8   4      160.94      184.26      5.01 o 
   4  -8   4      537.06      535.88     14.95 o 
   5  -8   4       34.38       35.72      4.28 o 
   6  -8   4      147.21      146.34      5.15 o 
   7  -8   4       14.40       14.38      1.72 o 
   8  -8   4      142.74      165.89     10.40 o 
   9  -8   4       78.86       99.96      8.23 o 
 -10  -7   4       15.15       21.00      6.51 o 
  -9  -7   4       52.45       53.05      5.24 o 
  -8  -7   4        3.00        7.34      1.44 o 
  -7  -7   4      187.73      177.14      5.73 o 
  -6  -7   4      311.85      314.64     16.48 o 
  -5  -7   4       31.35       54.17      3.39 o 
  -4  -7   4      425.99      411.66     11.28 o 
  -3  -7   4      353.60      380.60      9.09 o 
  -2  -7   4      231.34      221.51     10.86 o 
  -1  -7   4        1.18        1.95      0.98 o 
   0  -7   4     1454.93     1420.05     88.62 o 
   1  -7   4      362.12      346.47     17.48 o 
   2  -7   4      496.82      560.21     16.46 o 
   3  -7   4        2.12        0.33      0.94 o 
   4  -7   4       91.38       79.59      2.27 o 
   5  -7   4     2417.34     2291.38     68.69 o 
   6  -7   4       81.07       87.09      4.82 o 
   7  -7   4       88.38       99.61     10.09 o 
   8  -7   4      116.04      111.11      7.43 o 
   9  -7   4       23.08       27.38      3.98 o 
  10  -7   4      122.87      120.04      6.92 o 
 -10  -6   4       74.52       80.55     11.10 o 
  -9  -6   4        0.64        2.55      1.93 o 
  -8  -6   4        2.31        2.27      0.74 o 
  -7  -6   4        1.70        0.77      0.82 o 
  -6  -6   4       44.95       33.33      2.39 o 
  -5  -6   4       11.52       14.98      1.07 o 
  -4  -6   4        1.40        2.78      1.08 o 
  -3  -6   4     8435.38     8774.80    529.16 o 
  -2  -6   4      113.48      105.32      3.95 o 
  -1  -6   4      144.29      203.70     40.63 o 
   0  -6   4       19.04       16.58      1.12 o 
   1  -6   4     2479.97     2537.98    121.44 o 
   2  -6   4     1141.85     1128.07     32.62 o 
   3  -6   4      229.84      210.63      4.17 o 
   4  -6   4       13.93       10.88      1.07 o 
   5  -6   4      533.11      539.57     13.66 o 
   6  -6   4      475.80      480.24     19.13 o 
   7  -6   4      176.90      194.47      9.32 o 
   8  -6   4      195.56      213.19     11.08 o 
   9  -6   4        5.44        7.56      3.31 o 
  10  -6   4       17.47       13.67      3.03 o 
 -10  -5   4       20.24       17.30      8.77 o 
  -9  -5   4       26.67       23.85      3.12 o 
  -8  -5   4       45.27       42.57      1.33 o 
  -7  -5   4      133.32      123.67      2.51 o 
  -6  -5   4      901.60      876.67     27.74 o 
  -5  -5   4       59.59       63.34      1.53 o 
  -4  -5   4        1.82        1.77      1.31 o 
  -3  -5   4      998.99     1004.46     24.51 o 
  -2  -5   4     6938.07     7074.95    374.97 o 
  -1  -5   4      838.90      791.78     17.21 o 
   0  -5   4       11.43       26.58      1.12 o 
   1  -5   4      559.64      621.21     13.46 o 
   2  -5   4        5.78       19.08      2.07 o 
   3  -5   4      558.90      462.37     11.10 o 
   4  -5   4      417.76      454.90     12.83 o 
   5  -5   4     1403.82     1487.79     75.95 o 
   6  -5   4       72.72       78.27      4.89 o 
   7  -5   4       11.96       21.85      6.69 o 
   8  -5   4        3.89        8.60      1.40 o 
   9  -5   4      203.70      220.25     14.81 o 
  10  -5   4       35.61       39.54      6.04 o 
 -10  -4   4       33.26       25.49      5.70 o 
  -9  -4   4        3.06        2.35      0.36 o 
  -8  -4   4        2.70        2.44      0.59 o 
  -7  -4   4      761.04      740.07     13.72 o 
  -6  -4   4      278.00      276.59      8.03 o 
  -5  -4   4      365.22      330.67      9.90 o 
  -4  -4   4        1.82        1.26      0.33 o 
  -3  -4   4       32.04       35.31      1.37 o 
  -2  -4   4      208.03      228.24      4.04 o 
  -1  -4   4     1449.11     1638.08     44.53 o 
   0  -4   4       72.61       79.01      5.39 o 
   1  -4   4       18.38       11.20      2.82 o 
   2  -4   4     1726.17     1622.77     63.65 o 
   3  -4   4      260.51      333.11      9.89 o 
   4  -4   4      151.94      175.85     12.42 o 
   5  -4   4     1038.08     1117.75     28.15 o 
   6  -4   4      250.31      257.06     10.95 o 
   7  -4   4      642.74      655.36     35.93 o 
   8  -4   4      251.76      249.89     14.42 o 
   9  -4   4      326.09      370.41     27.07 o 
  10  -4   4        7.96        8.28      2.43 o 
 -10  -3   4       14.92        8.63      3.94 o 
  -9  -3   4       11.28       13.38      3.84 o 
  -8  -3   4       85.03       82.43      7.05 o 
  -7  -3   4     1036.75     1009.57     48.13 o 
  -6  -3   4      196.49      199.08     14.81 o 
  -5  -3   4      543.94      531.20     15.20 o 
  -4  -3   4      641.79      590.05     14.57 o 
  -3  -3   4      311.70      273.75      5.24 o 
  -2  -3   4      168.27      165.80      3.49 o 
  -1  -3   4       33.58       39.17      0.79 o 
   0  -3   4     4807.44     4721.74    191.74 o 
   1  -3   4      692.28      354.01    176.14 o 
   2  -3   4     1285.16     1251.79     43.67 o 
   3  -3   4      486.63      565.35      9.33 o 
   4  -3   4     3570.85     3829.58    149.84 o 
   5  -3   4      343.34      341.32     11.97 o 
   6  -3   4     1746.37     1709.86     59.67 o 
   7  -3   4       45.97       43.74      2.12 o 
   8  -3   4       90.88       88.03      5.58 o 
   9  -3   4       28.29       22.08      2.58 o 
  10  -3   4        3.19        3.01      1.36 o 
 -10  -2   4       19.71       30.58      5.87 o 
  -9  -2   4      187.74      192.84     13.11 o 
  -8  -2   4      220.64      229.18     21.02 o 
  -7  -2   4      106.00       98.06      6.82 o 
  -6  -2   4      249.45      225.37     10.25 o 
  -5  -2   4        0.55        4.28      1.55 o 
  -4  -2   4      239.19      232.60      7.82 o 
  -3  -2   4      728.94      742.57     14.05 o 
  -2  -2   4     2895.42     2799.09     74.93 o 
  -1  -2   4      223.40      215.23      5.78 o 
   0  -2   4      450.39      490.13     15.82 o 
   1  -2   4    13035.14    12674.45    800.67 o 
   2  -2   4     3605.64     3257.97    167.71 o 
   3  -2   4      564.60      609.51     19.10 o 
   4  -2   4     1562.81     1303.25     58.12 o 
   5  -2   4      373.39      373.57     25.11 o 
   6  -2   4        2.45        1.78      0.71 o 
   7  -2   4      409.20      396.20     15.74 o 
   8  -2   4       10.75       14.27      1.82 o 
   9  -2   4        2.73        2.41      1.13 o 
  10  -2   4       29.71       34.97      7.35 o 
 -10  -1   4        5.36       10.18      4.42 o 
  -9  -1   4        7.67        9.51      3.71 o 
  -8  -1   4      287.22      284.70     16.24 o 
  -7  -1   4      120.35      148.76     14.15 o 
  -6  -1   4        4.16        8.63      3.67 o 
  -5  -1   4      406.09      456.35     23.04 o 
  -4  -1   4      130.58      139.62      8.06 o 
  -3  -1   4       66.73       70.57      1.26 o 
  -2  -1   4      732.53      631.40     10.01 o 
  -1  -1   4     4726.59     4767.08    162.70 o 
   0  -1   4        1.42       -0.35      0.94 o 
   1  -1   4     6325.85     6187.35    236.73 o 
   2  -1   4      694.46      727.55     22.55 o 
   3  -1   4      407.33      362.46     10.95 o 
   4  -1   4     1370.93     1180.53     45.47 o 
   5  -1   4        5.90       13.82      1.96 o 
   6  -1   4       30.75       36.25      3.17 o 
   7  -1   4       24.18       26.20      1.87 o 
   8  -1   4      180.09      178.97     14.47 o 
   9  -1   4       13.10       12.35      1.84 o 
  10  -1   4       45.84       45.07      3.60 o 
 -11   0   4        8.81       11.26      5.23 o 
 -10   0   4        0.13        0.17      4.55 o 
  -9   0   4       52.72       64.59      7.56 o 
  -8   0   4      248.50      269.85     15.82 o 
  -7   0   4      194.03      209.79     11.32 o 
  -6   0   4       16.27       11.07      1.62 o 
  -5   0   4      128.20      123.63      4.26 o 
  -4   0   4      735.65      780.06     10.74 o 
  -3   0   4      355.14      440.07      6.38 o 
  -2   0   4      982.94     1010.24     16.45 o 
  -1   0   4      495.04      487.22      6.42 o 
   0   0   4        0.24        0.78      0.37 o 
   1   0   4      123.03      130.04      2.67 o 
   2   0   4      145.08      109.74      4.31 o 
   3   0   4      458.29      523.75     21.09 o 
   4   0   4       21.35       29.70      1.67 o 
   5   0   4      500.45      497.11     18.58 o 
   6   0   4       62.07       63.49      4.42 o 
   7   0   4      110.17       92.52      6.01 o 
   8   0   4       52.17       47.90      4.59 o 
   9   0   4       17.14       16.65      4.11 o 
  10   0   4       82.23       83.36      6.04 o 
 -11   1   4       33.61       43.30      8.56 o 
 -10   1   4        4.82        3.54      6.07 o 
  -9   1   4      102.99      126.89     11.20 o 
  -8   1   4      218.80      235.01     14.97 o 
  -7   1   4        0.75        1.64      4.31 o 
  -6   1   4      157.51      160.14     15.23 o 
  -5   1   4        4.63        5.51      0.70 o 
  -4   1   4      349.94      335.60      4.97 o 
  -3   1   4      807.40      850.23     15.89 o 
  -2   1   4       76.50       55.70      2.20 o 
  -1   1   4      339.84      341.93      5.03 o 
   0   1   4     2274.85     2349.08     74.87 o 
   1   1   4       29.01       25.66      1.17 o 
   2   1   4      878.91      878.45     30.90 o 
   3   1   4       84.82       96.35      4.72 o 
   4   1   4        9.98       10.75      1.62 o 
   5   1   4      140.15      144.52      5.79 o 
   6   1   4       68.41       79.92      5.03 o 
   7   1   4      199.48      200.77     10.34 o 
   8   1   4       47.62       41.35      7.79 o 
   9   1   4       42.65       33.08      4.52 o 
  10   1   4       22.84       21.61      7.32 o 
 -11   2   4        9.98       13.79      6.10 o 
 -10   2   4       10.24       20.16      5.90 o 
  -9   2   4       16.61       28.42      9.47 o 
  -8   2   4      431.50      445.75     25.07 o 
  -7   2   4       55.38       50.47      2.69 o 
  -6   2   4      106.07       98.16      3.15 o 
  -5   2   4      381.84      391.48      6.70 o 
  -4   2   4       50.80       48.06      2.18 o 
  -3   2   4      746.06      758.62     16.29 o 
  -2   2   4      161.27      176.86      3.24 o 
  -1   2   4     2155.96     2069.17     53.84 o 
   0   2   4     1325.93     1215.93     33.45 o 
   1   2   4       28.56       25.25      1.82 o 
   2   2   4      365.02      328.24      8.66 o 
   3   2   4     2204.28     2207.54     76.88 o 
   4   2   4       28.61       32.18      4.38 o 
   5   2   4      130.60      117.00      6.38 o 
   6   2   4        0.30        0.54      3.52 o 
   7   2   4       57.90       63.01      4.52 o 
   8   2   4       49.58       40.10      4.82 o 
   9   2   4       68.88       59.98      6.24 o 
  10   2   4       48.81       63.00      7.22 o 
 -10   3   4       18.26       31.05      7.22 o 
  -9   3   4        5.08        6.28      2.43 o 
  -8   3   4        1.69        3.03      0.65 o 
  -7   3   4      106.04       90.80      2.76 o 
  -6   3   4       87.88       82.51      2.64 o 
  -5   3   4       90.57       91.10      2.50 o 
  -4   3   4      117.85      118.89      2.85 o 
  -3   3   4      123.83      113.16      3.95 o 
  -2   3   4       11.28        8.52      1.67 o 
  -1   3   4     1272.20     1200.52     26.77 o 
   0   3   4     3335.55     3416.91    137.17 o 
   1   3   4        0.04        0.52      1.02 o 
   2   3   4      211.58      204.71      5.63 o 
   3   3   4      232.74      231.24      6.69 o 
   4   3   4       43.69       37.42      7.64 o 
   5   3   4        6.10        8.84      1.99 o 
   6   3   4      184.23      199.33      8.71 o 
   7   3   4      402.08      397.17     31.49 o 
   8   3   4       68.14       80.49      5.06 o 
   9   3   4        9.55        7.72      3.51 o 
 -10   4   4       23.34       18.48      6.47 o 
  -9   4   4       51.60       65.31     10.51 o 
  -8   4   4       30.49       32.18      2.88 o 
  -7   4   4       21.98       27.11      1.28 o 
  -6   4   4       49.42       51.76      1.80 o 
  -5   4   4        6.15        8.54      1.09 o 
  -4   4   4        4.06        8.27      2.27 o 
  -3   4   4      204.25      194.67      4.27 o 
  -2   4   4     1037.58      998.04     30.76 o 
  -1   4   4      694.39      681.84     14.59 o 
   0   4   4       68.75       81.67      3.73 o 
   1   4   4      210.62      243.19      6.84 o 
   2   4   4      238.68      241.97      8.36 o 
   3   4   4      137.95      139.99      6.34 o 
   4   4   4      305.49      316.43     12.03 o 
   5   4   4      307.64      321.60     17.14 o 
   6   4   4       57.87       72.04      4.44 o 
   7   4   4      125.93      135.14      6.83 o 
   8   4   4      307.22      316.39     23.09 o 
   9   4   4        1.23        1.64      1.95 o 
  -9   5   4        3.85        3.94      3.10 o 
  -8   5   4       76.88       66.93      3.07 o 
  -7   5   4       29.32       28.16      1.78 o 
  -6   5   4       13.60        8.71      1.32 o 
  -5   5   4      456.90      459.79     11.78 o 
  -4   5   4      127.05      127.69      4.92 o 
  -3   5   4       74.07       69.93      2.52 o 
  -2   5   4      115.88      116.83      6.31 o 
  -1   5   4     1906.78     1944.36     69.42 o 
   0   5   4      233.72      239.87      7.27 o 
   1   5   4      150.95      161.20      6.91 o 
   2   5   4       32.47       39.30      2.86 o 
   3   5   4       53.24       52.06      3.38 o 
   4   5   4        2.46        2.05      1.50 o 
   5   5   4      227.87      222.20     13.21 o 
   6   5   4        0.44        5.93      3.03 o 
   7   5   4       16.89       23.10      4.03 o 
   8   5   4        5.64        2.00      2.63 o 
  -9   6   4       10.06       12.98      4.15 o 
  -8   6   4       35.36       32.10      3.16 o 
  -7   6   4       85.22       68.73      3.39 o 
  -6   6   4       12.10       10.22      1.59 o 
  -5   6   4        1.69        1.65      1.26 o 
  -4   6   4      677.64      710.07     19.84 o 
  -3   6   4      213.84      192.04      5.51 o 
  -2   6   4       24.55       29.28      3.11 o 
  -1   6   4       11.20        4.43      2.20 o 
   0   6   4       67.06       69.67      6.09 o 
   1   6   4        1.30        0.79      1.31 o 
   2   6   4       46.49       41.89      3.41 o 
   3   6   4      454.56      479.41     17.02 o 
   4   6   4      401.86      361.46     30.76 o 
   5   6   4       13.94       17.23      5.11 o 
   6   6   4        1.40        0.66      1.77 o 
   7   6   4      137.19      158.93     13.00 o 
  -8   7   4        3.25        3.90      1.56 o 
  -7   7   4      126.19      123.15      5.71 o 
  -6   7   4      401.60      350.83     11.64 o 
  -5   7   4        8.05        6.52      2.03 o 
  -4   7   4       47.18       48.36      2.81 o 
  -3   7   4        2.86        1.45      1.18 o 
  -2   7   4        0.04        1.35      1.35 o 
  -1   7   4       71.29       60.38      3.97 o 
   0   7   4      139.60      162.16      8.67 o 
   1   7   4       76.06       72.09      4.60 o 
   2   7   4       50.71       60.81      5.24 o 
   3   7   4        0.94        0.14      1.82 o 
   4   7   4      497.91      490.21     25.16 o 
   5   7   4       82.60       71.78      8.45 o 
   6   7   4      120.90      134.34      9.23 o 
   7   7   4       56.38       71.54      6.58 o 
  -7   8   4        3.03        2.63      1.77 o 
  -6   8   4       17.61       19.56      2.62 o 
  -5   8   4       23.16       29.14      6.07 o 
  -4   8   4       76.42       83.22      4.69 o 
  -3   8   4       93.61       96.30      4.80 o 
  -2   8   4       81.63       73.14      4.92 o 
  -1   8   4       26.15       31.23      2.91 o 
   0   8   4      198.13      200.53     14.25 o 
   1   8   4       64.16       78.44      5.52 o 
   2   8   4       30.65       41.25      5.06 o 
   3   8   4        0.95        0.94      2.42 o 
   4   8   4        3.96        0.07      1.79 o 
   5   8   4        1.51        0.66      2.08 o 
  -5   9   4        0.01        0.48      1.61 o 
  -4   9   4        0.24        2.63      1.62 o 
  -3   9   4        4.06        4.92      2.15 o 
  -2   9   4       70.40       69.28      4.79 o 
  -1   9   4       10.70       13.62      2.56 o 
   0   9   4        7.32        8.18      2.56 o 
   1   9   4        6.40        9.48      3.51 o 
   2   9   4      156.53      189.57     10.90 o 
   3   9   4       67.23       70.05      7.90 o 
   4   9   4        7.77        8.66      3.66 o 
  -3  10   4        1.26        0.63      1.69 o 
  -2  10   4        6.52        6.61      2.67 o 
  -1  10   4        8.72       15.57      3.63 o 
   0  10   4      164.99      156.50     11.38 o 
   1  10   4       39.31       32.89      7.86 o 
   2  10   4       29.50       27.50      4.63 o 
  -2 -14   5        5.02        1.53      2.19 o 
  -1 -14   5       50.62       62.51      7.76 o 
   0 -14   5        3.12        4.55      2.67 o 
   1 -14   5       10.71        7.36      3.01 o 
   2 -14   5        3.03       12.63      6.25 o 
   3 -14   5       53.14       62.62      5.90 o 
  -5 -13   5        1.25        5.40      2.40 o 
  -4 -13   5       22.95       33.55      4.96 o 
  -3 -13   5        8.92        8.31      2.68 o 
  -2 -13   5      142.10      130.24      8.15 o 
  -1 -13   5       18.77       21.22      5.83 o 
   0 -13   5        8.95        8.73      3.44 o 
   1 -13   5        3.91        6.06      2.59 o 
   2 -13   5      281.96      277.03     21.78 o 
   3 -13   5      196.55      174.20      7.42 o 
   4 -13   5       19.03       20.35      2.96 o 
   5 -13   5       48.28       48.54      4.03 o 
  -6 -12   5       19.99       12.87      2.66 o 
  -5 -12   5      110.17       94.96      6.12 o 
  -4 -12   5      125.31      145.51      7.72 o 
  -3 -12   5        3.52        3.15      3.17 o 
  -2 -12   5       59.47       67.35      6.31 o 
  -1 -12   5      176.40      180.27     10.15 o 
   0 -12   5      247.26      259.71     16.71 o 
   1 -12   5       30.37       31.86      3.77 o 
   2 -12   5      116.02      118.71     11.69 o 
   3 -12   5       12.20        9.35      1.67 o 
   4 -12   5       62.47       62.84      4.91 o 
   5 -12   5        2.35        3.38      1.79 o 
   6 -12   5      239.54      238.49     14.06 o 
  -7 -11   5       10.99       12.09      2.80 o 
  -6 -11   5       18.42       26.26      2.87 o 
  -5 -11   5       48.32       41.09      4.70 o 
  -4 -11   5       17.81       18.33      3.68 o 
  -3 -11   5       59.71       76.51      5.53 o 
  -2 -11   5      248.38      240.98     17.07 o 
  -1 -11   5      255.72      263.59     11.85 o 
   0 -11   5        0.18        0.90      1.48 o 
   1 -11   5       86.61       89.94      5.46 o 
   2 -11   5        4.42        3.55      1.83 o 
   3 -11   5      114.86      109.65      7.45 o 
   4 -11   5       50.86       52.05      3.04 o 
   5 -11   5        3.91        1.69      1.82 o 
   6 -11   5        2.81        3.89      1.42 o 
   7 -11   5      182.85      185.39     14.50 o 
  -8 -10   5       30.14       18.04      2.83 o 
  -7 -10   5       23.95        8.58      3.07 o 
  -6 -10   5       47.62       40.99      4.57 o 
  -5 -10   5        4.20        4.44      1.51 o 
  -4 -10   5       99.36       99.68      4.63 o 
  -3 -10   5        6.21        5.20      2.59 o 
  -2 -10   5       69.39       72.42      3.91 o 
  -1 -10   5       19.66       17.87      2.62 o 
   0 -10   5       84.68       80.01      4.25 o 
   1 -10   5       13.64       10.48      1.95 o 
   2 -10   5       47.34       46.67      3.52 o 
   3 -10   5      210.53      212.36      9.50 o 
   4 -10   5        5.59        5.97      1.29 o 
   5 -10   5       14.06       11.85      1.50 o 
   6 -10   5        0.40        0.10      0.88 o 
   7 -10   5        4.11        4.20      1.67 o 
   8 -10   5        0.57        4.31      2.83 o 
  -8  -9   5       93.76       90.08      6.28 o 
  -7  -9   5       11.55       11.45      2.06 o 
  -6  -9   5        0.08        1.10      1.30 o 
  -5  -9   5        3.69        4.20      1.28 o 
  -4  -9   5      174.86      178.51      8.41 o 
  -3  -9   5       11.46       12.81      1.98 o 
  -2  -9   5        1.03        1.19      1.34 o 
  -1  -9   5       15.12       12.82      2.93 o 
   0  -9   5       70.42       75.34      7.09 o 
   1  -9   5        0.63        5.22      3.10 o 
   2  -9   5      693.67      656.51     22.66 o 
   3  -9   5      311.48      307.26      8.18 o 
   4  -9   5      311.50      300.98      9.36 o 
   5  -9   5        1.05        2.30      1.22 o 
   6  -9   5      178.98      173.80      9.13 o 
   7  -9   5       61.80       54.27      5.80 o 
   8  -9   5        0.00        0.17      2.06 o 
   9  -9   5       12.31       10.38      3.71 o 
  -9  -8   5       41.03       42.79      8.13 o 
  -8  -8   5        0.24       -0.45      1.46 o 
  -7  -8   5      176.50      187.50      6.50 o 
  -6  -8   5      404.87      412.47     15.29 o 
  -5  -8   5      212.49      195.48     12.34 o 
  -4  -8   5       59.91       60.07      4.12 o 
  -3  -8   5      125.64      138.14      4.90 o 
  -2  -8   5       48.74       54.82      4.14 o 
  -1  -8   5      648.32      642.47     16.93 o 
   0  -8   5     2271.62     2331.71     85.74 o 
   1  -8   5       64.90       61.41      5.60 o 
   2  -8   5       24.93       44.65      3.10 o 
   3  -8   5      863.35      893.10     20.23 o 
   4  -8   5      403.75      367.30      7.73 o 
   5  -8   5      306.37      286.07      8.35 o 
   6  -8   5        3.17        7.04      1.28 o 
   7  -8   5        5.28        1.96      2.06 o 
   8  -8   5      109.57      127.80      9.01 o 
   9  -8   5       28.32       26.60      4.42 o 
 -10  -7   5       90.29      116.26     14.30 o 
  -9  -7   5       13.68       20.53      5.66 o 
  -8  -7   5       48.18       39.37      2.04 o 
  -7  -7   5        2.87        0.60      0.71 o 
  -6  -7   5      308.84      273.47     12.32 o 
  -5  -7   5     1009.31     1016.32     28.91 o 
  -4  -7   5      774.12      768.69     24.14 o 
  -3  -7   5      122.98      138.25     15.25 o 
  -2  -7   5      152.14      160.46     15.80 o 
  -1  -7   5      104.33       85.56      2.75 o 
   0  -7   5       74.53       83.19      2.90 o 
   1  -7   5      237.05      223.13      6.97 o 
   2  -7   5        5.98       11.48      2.21 o 
   3  -7   5     1108.32     1074.34     24.49 o 
   4  -7   5        3.75        1.91      0.75 o 
   5  -7   5        7.02        4.80      1.11 o 
   6  -7   5      120.57      134.12     11.55 o 
   7  -7   5      461.38      539.89     33.98 o 
   8  -7   5      467.06      507.19     25.44 o 
   9  -7   5        0.53        1.67      2.09 o 
  10  -7   5        0.93        1.67      1.88 o 
 -10  -6   5       69.97       62.94     15.15 o 
  -9  -6   5       10.86       21.64      5.53 o 
  -8  -6   5       21.13       12.18      1.48 o 
  -7  -6   5      317.15      291.43      6.04 o 
  -6  -6   5      283.14      314.63      7.06 o 
  -5  -6   5       35.65       39.17      1.94 o 
  -4  -6   5        3.04       34.02     17.11 o 
  -3  -6   5       20.41       16.98      2.87 o 
  -2  -6   5      423.66      395.31      9.05 o 
  -1  -6   5      100.31       87.18      2.83 o 
   0  -6   5      623.93      584.77     13.31 o 
   1  -6   5     1325.09     1289.60     36.36 o 
   2  -6   5      240.34      280.26      8.92 o 
   3  -6   5       11.73       13.91      1.10 o 
   4  -6   5     1506.85     1489.03     66.22 o 
   5  -6   5        0.61        1.18      1.48 o 
   6  -6   5      130.27      134.62      7.26 o 
   7  -6   5        0.86        5.49      2.22 o 
   8  -6   5      102.52      107.08      5.55 o 
   9  -6   5       46.83       51.22     11.40 o 
  10  -6   5        2.97        3.27      1.95 o 
 -10  -5   5       11.11       12.10      4.79 o 
  -9  -5   5       28.41       28.26      5.40 o 
  -8  -5   5        6.58        5.78      4.13 o 
  -7  -5   5      545.22      502.80     20.77 o 
  -6  -5   5       99.81       93.00      2.34 o 
  -5  -5   5      176.95      166.77      6.89 o 
  -4  -5   5      322.21      282.47      9.98 o 
  -3  -5   5      850.28      958.33     25.43 o 
  -2  -5   5      603.27      582.39     12.70 o 
  -1  -5   5     2234.87     2266.66     77.00 o 
   0  -5   5      362.78      312.83      7.19 o 
   1  -5   5     1672.51     1719.83     53.20 o 
   2  -5   5      111.85      147.50      3.69 o 
   3  -5   5      953.97     1012.94     38.03 o 
   4  -5   5        5.67        8.06      2.83 o 
   5  -5   5       46.39       55.32      6.44 o 
   6  -5   5        7.22        4.18      5.46 o 
   7  -5   5      331.55      368.44     23.33 o 
   8  -5   5        0.96        1.03      0.95 o 
   9  -5   5       76.19       76.53      6.46 o 
  10  -5   5       15.58       13.38      2.67 o 
 -10  -4   5       21.69       21.54      5.43 o 
  -9  -4   5        8.86        0.37      2.49 o 
  -8  -4   5       99.03       93.62      8.00 o 
  -7  -4   5      233.41      199.02     11.33 o 
  -6  -4   5      670.87      568.91     18.72 o 
  -5  -4   5      268.32      288.85      6.60 o 
  -4  -4   5     1099.64     1187.75     35.11 o 
  -3  -4   5      121.01      112.45      3.13 o 
  -2  -4   5     1037.72     1036.70     31.30 o 
  -1  -4   5     1820.60     1663.71     36.63 o 
   0  -4   5     1022.19     1008.89     27.04 o 
   1  -4   5     1316.49     1305.69     29.95 o 
   2  -4   5       78.60       76.68      3.17 o 
   3  -4   5      519.59      531.57     17.83 o 
   4  -4   5     1156.42     1202.42     48.72 o 
   5  -4   5       58.50       59.29      1.60 o 
   6  -4   5      445.19      428.57     25.40 o 
   7  -4   5        0.16       -0.07      1.04 o 
   8  -4   5        8.13       12.87      2.27 o 
   9  -4   5       92.74       98.50      7.62 o 
  10  -4   5       39.40       46.86      4.15 o 
 -10  -3   5        1.84        0.44      2.80 o 
  -9  -3   5       38.35       31.30      5.46 o 
  -8  -3   5       18.04       18.21      3.94 o 
  -7  -3   5       40.80       52.01      5.13 o 
  -6  -3   5       36.23       33.83      3.74 o 
  -5  -3   5      523.95      524.61     27.46 o 
  -4  -3   5     1898.11     1976.47     78.51 o 
  -3  -3   5       59.19       56.22      4.42 o 
  -2  -3   5       54.19       59.60      1.55 o 
  -1  -3   5        1.78        3.84      0.46 o 
   0  -3   5     1566.12     1439.72     78.79 o 
   1  -3   5       10.20        1.69      0.81 o 
   2  -3   5        0.11        2.93      0.98 o 
   3  -3   5     2033.77     2252.99     77.39 o 
   4  -3   5      429.76      433.28     19.20 o 
   5  -3   5       77.31       70.27      3.61 o 
   6  -3   5       16.45       10.53      1.32 o 
   7  -3   5      202.09      217.23     10.14 o 
   8  -3   5       42.68       40.77      2.63 o 
   9  -3   5       37.05       30.30      3.33 o 
  10  -3   5        3.94        3.68      2.34 o 
 -10  -2   5        1.75        0.71      3.07 o 
  -9  -2   5       22.35       24.04      5.09 o 
  -8  -2   5       51.42       55.08     10.19 o 
  -7  -2   5       51.31       48.03      4.96 o 
  -6  -2   5       36.45       34.64      3.74 o 
  -5  -2   5      140.22      149.09      7.03 o 
  -4  -2   5        0.12        1.42      1.21 o 
  -3  -2   5      911.05      858.17     12.94 o 
  -2  -2   5     1196.41     1249.77     22.49 o 
  -1  -2   5        6.01        3.61      0.66 o 
   0  -2   5      519.66      566.40     16.54 o 
   1  -2   5     1190.15     1260.57     31.03 o 
   2  -2   5     1782.06     1776.49     47.94 o 
   3  -2   5        0.62        1.25      1.08 o 
   4  -2   5      376.97      277.59     14.08 o 
   5  -2   5      404.67      343.06     13.06 o 
   6  -2   5     1199.90     1132.63     62.67 o 
   7  -2   5      474.79      461.30     20.95 o 
   8  -2   5      200.13      204.41     11.90 o 
   9  -2   5       45.04       46.89      3.46 o 
  10  -2   5       55.37       66.63     11.97 o 
 -10  -1   5       14.05       13.11      4.92 o 
  -9  -1   5        0.78       -2.46      3.00 o 
  -8  -1   5      119.14      126.08     10.03 o 
  -7  -1   5       14.56       11.03      5.16 o 
  -6  -1   5      132.80      149.00     13.44 o 
  -5  -1   5     2041.82     2153.11     78.44 o 
  -4  -1   5      129.66      140.65      3.93 o 
  -3  -1   5      986.43      986.64     19.32 o 
  -2  -1   5     2171.25     2321.82     60.06 o 
  -1  -1   5      589.17      607.69      8.73 o 
   0  -1   5       15.51       10.24      0.77 o 
   1  -1   5        0.17        3.05      0.65 o 
   2  -1   5       76.72       85.99      4.52 o 
   3  -1   5     1437.61     1490.09     62.82 o 
   4  -1   5     1123.25     1082.60     43.54 o 
   5  -1   5      533.08      514.29     20.01 o 
   6  -1   5     1219.42     1065.28     47.45 o 
   7  -1   5       15.82       14.97      2.90 o 
   8  -1   5      290.80      281.71     16.81 o 
   9  -1   5        0.45        0.36      1.27 o 
  10  -1   5      122.33      147.08     11.54 o 
 -11   0   5       17.52       27.11      7.21 o 
 -10   0   5        4.57        5.97      4.11 o 
  -9   0   5        2.75        0.07      2.60 o 
  -8   0   5      323.33      364.79     22.06 o 
  -7   0   5      130.99      161.80     10.60 o 
  -6   0   5       51.59       60.09      4.30 o 
  -5   0   5     2941.11     3019.89    141.78 o 
  -4   0   5     1134.20     1124.24     19.83 o 
  -3   0   5      753.86      789.15     12.47 o 
  -2   0   5      142.57      149.73      3.24 o 
  -1   0   5     1643.63     1700.99     39.77 o 
   0   0   5      203.97      274.86      5.58 o 
   1   0   5      279.17      268.46      6.42 o 
   2   0   5      441.05      470.75     13.32 o 
   3   0   5     1545.28     1646.02    116.19 o 
   4   0   5     1634.81     1609.72     62.17 o 
   5   0   5     1089.18     1002.61     43.35 o 
   6   0   5       52.12       54.71      4.76 o 
   7   0   5        0.03        6.54      2.43 o 
   8   0   5       42.46       30.22      7.08 o 
   9   0   5        0.52        0.81      1.40 o 
  10   0   5       54.19       52.21     11.70 o 
 -10   1   5       44.56       62.76      9.38 o 
  -9   1   5        3.91        3.40      3.51 o 
  -8   1   5      475.74      509.86     30.57 o 
  -7   1   5        9.79       13.82      3.03 o 
  -6   1   5     1193.59     1073.97     45.92 o 
  -5   1   5        0.29        0.97      0.40 o 
  -4   1   5      318.69      338.46      7.59 o 
  -3   1   5      232.35      253.67      4.67 o 
  -2   1   5       17.09       19.75      0.81 o 
  -1   1   5       33.70       45.37      1.49 o 
   0   1   5     2233.77     2165.16     56.96 o 
   1   1   5     1711.22     1622.47     53.95 o 
   2   1   5       27.85       38.89      3.31 o 
   3   1   5     3321.80     3202.07    130.85 o 
   4   1   5       16.69       21.50      2.46 o 
   5   1   5     2199.10     2223.22    116.92 o 
   6   1   5       42.20       41.28      3.00 o 
   7   1   5      104.97       73.74      6.28 o 
   8   1   5       13.71       14.56      3.51 o 
   9   1   5       43.91       44.11      6.00 o 
  10   1   5       35.53       35.47      5.93 o 
 -10   2   5       39.17       55.94      9.58 o 
  -9   2   5      147.89      197.76     16.61 o 
  -8   2   5      100.93      113.83      8.29 o 
  -7   2   5        0.99        0.63      0.62 o 
  -6   2   5      278.49      250.37      5.88 o 
  -5   2   5     1386.56     1334.25     30.92 o 
  -4   2   5       13.44       17.73      1.06 o 
  -3   2   5      401.28      378.78      7.18 o 
  -2   2   5      996.92     1067.94     23.70 o 
  -1   2   5      229.01      234.59      6.76 o 
   0   2   5      396.35      404.18     10.94 o 
   1   2   5      114.48      140.91      4.04 o 
   2   2   5      376.88      364.78      9.45 o 
   3   2   5      573.44      568.31     15.72 o 
   4   2   5      356.84      396.35     16.55 o 
   5   2   5      261.84      248.27     15.57 o 
   6   2   5      208.23      198.84      7.92 o 
   7   2   5      230.89      252.03     19.28 o 
   8   2   5        6.13        7.82      3.34 o 
   9   2   5       67.05       60.92      7.25 o 
 -10   3   5       69.23       83.21     12.04 o 
  -9   3   5      144.30      177.81     18.04 o 
  -8   3   5       75.95       82.88      6.75 o 
  -7   3   5        0.46        1.66      0.58 o 
  -6   3   5        0.28        1.71      0.67 o 
  -5   3   5      384.94      374.78      8.91 o 
  -4   3   5      277.90      258.61      5.15 o 
  -3   3   5      111.36      113.09      6.17 o 
  -2   3   5        0.47        3.70      1.90 o 
  -1   3   5       14.07       17.50      1.35 o 
   0   3   5       60.68       66.07      3.42 o 
   1   3   5      187.21      197.86      6.89 o 
   2   3   5      163.08      166.67      5.52 o 
   3   3   5      298.58      289.63      8.97 o 
   4   3   5       29.10       28.09      3.07 o 
   5   3   5      102.73       96.18      7.91 o 
   6   3   5       13.10       10.96      2.65 o 
   7   3   5       19.05       17.33      2.77 o 
   8   3   5       14.32       21.72      3.29 o 
   9   3   5       92.24       89.14      9.75 o 
  -9   4   5       72.44       68.25     23.19 o 
  -8   4   5        5.25        6.71      3.00 o 
  -7   4   5       39.11       45.56      2.47 o 
  -6   4   5        4.20        4.52      0.96 o 
  -5   4   5       49.58       52.28      2.74 o 
  -4   4   5       48.43       53.61      2.08 o 
  -3   4   5       32.39       39.47      2.56 o 
  -2   4   5       17.22       16.27      1.64 o 
  -1   4   5     1177.36     1144.07     30.57 o 
   0   4   5       96.06       97.82      3.87 o 
   1   4   5     1180.34     1096.27     33.85 o 
   2   4   5      439.96      438.77     18.95 o 
   3   4   5      653.00      653.60     21.00 o 
   4   4   5       68.13       76.64      4.47 o 
   5   4   5      293.21      321.53     18.18 o 
   6   4   5        4.50        3.14      1.92 o 
   7   4   5        4.26        4.81      5.76 o 
   8   4   5       31.02       31.54      5.04 o 
  -9   5   5      149.76      142.55     12.79 o 
  -8   5   5        0.35       -1.04      4.25 o 
  -7   5   5       25.45       29.81      2.00 o 
  -6   5   5       31.93       38.87      2.07 o 
  -5   5   5      351.47      325.92      9.01 o 
  -4   5   5      113.63      112.80      3.83 o 
  -3   5   5        2.44        0.99      0.92 o 
  -2   5   5      160.34      166.51      4.83 o 
  -1   5   5      472.09      468.83     11.64 o 
   0   5   5      217.97      225.03     11.63 o 
   1   5   5        2.37        5.62      2.06 o 
   2   5   5      639.43      631.46     24.03 o 
   3   5   5      106.54       91.08      5.28 o 
   4   5   5        0.47        5.49      2.66 o 
   5   5   5      194.77      199.95     21.87 o 
   6   5   5       95.83       91.47      6.30 o 
   7   5   5        0.11       -0.68      1.89 o 
  -8   6   5       57.90       68.43      8.03 o 
  -7   6   5       34.38       39.68      3.78 o 
  -6   6   5       49.87       56.83      3.38 o 
  -5   6   5       11.75       10.40      1.51 o 
  -4   6   5        0.22        1.26      1.23 o 
  -3   6   5       97.18       91.53      4.10 o 
  -2   6   5       10.62       10.91      1.80 o 
  -1   6   5      433.18      429.46     13.03 o 
   0   6   5       43.13       57.57      3.91 o 
   1   6   5      171.83      183.55     14.81 o 
   2   6   5      290.58      286.77     13.39 o 
   3   6   5      115.73      115.57      8.66 o 
   4   6   5       31.62       39.04      4.25 o 
   5   6   5       54.69       68.15      5.70 o 
   6   6   5       36.12       36.20      4.51 o 
   7   6   5       25.09       34.28      4.72 o 
  -7   7   5        4.56        3.93      1.65 o 
  -6   7   5        1.57        4.26      1.55 o 
  -5   7   5       23.05       20.58      2.40 o 
  -4   7   5        3.40       -0.86      1.36 o 
  -3   7   5      311.59      322.21     11.49 o 
  -2   7   5       63.03       77.77      4.06 o 
  -1   7   5       42.82       49.84      3.33 o 
   0   7   5        0.35        2.34      2.98 o 
   1   7   5       96.83      100.52      6.20 o 
   2   7   5       13.12       14.20      3.29 o 
   3   7   5       16.26       25.25      4.53 o 
   4   7   5       75.50       79.38      6.26 o 
   5   7   5        5.66        9.28      3.09 o 
   6   7   5        3.97        1.61      3.01 o 
  -6   8   5        8.78       13.02      2.27 o 
  -5   8   5        2.22       -0.14      1.69 o 
  -4   8   5       69.27       65.55      4.03 o 
  -3   8   5       57.38       66.95      5.05 o 
  -2   8   5      218.27      240.39      9.48 o 
  -1   8   5       22.69       24.15      2.85 o 
   0   8   5       44.27       49.29      7.69 o 
   1   8   5        4.86        7.12      2.56 o 
   2   8   5       77.48       67.79      5.85 o 
   3   8   5       18.54       21.43      3.79 o 
   4   8   5        4.46        6.28      2.88 o 
  -4   9   5      128.65      117.95      7.23 o 
  -3   9   5       89.76      103.86      8.11 o 
  -2   9   5       37.80       44.26      4.55 o 
  -1   9   5       66.39       60.14      5.69 o 
   0   9   5       43.10       35.15      3.87 o 
   1   9   5       17.79       13.59      4.06 o 
   2   9   5        6.07       11.59      5.24 o 
  -3 -14   6        2.68        0.59      1.96 o 
  -2 -14   6        1.35       -0.08      2.34 o 
  -1 -14   6        1.74        1.70      2.63 o 
   0 -14   6       74.24       80.04     12.19 o 
   1 -14   6       20.17       23.11      4.86 o 
   2 -14   6      213.30      241.26     16.95 o 
   3 -14   6       34.07       25.40      3.67 o 
  -5 -13   6       13.64       16.75      3.88 o 
  -4 -13   6       47.69       53.24      8.17 o 
  -3 -13   6      487.80      498.13     20.95 o 
  -2 -13   6      195.98      208.90     12.53 o 
  -1 -13   6       19.82       21.42      5.68 o 
   0 -13   6      121.31      114.63      7.32 o 
   1 -13   6       66.69       67.76     13.61 o 
   2 -13   6       10.97       13.15      3.83 o 
   3 -13   6        0.50        1.44      1.72 o 
   4 -13   6       25.89       30.62      3.77 o 
   5 -13   6       43.96       34.59      5.37 o 
  -6 -12   6       20.51       24.13      3.97 o 
  -5 -12   6      101.90      111.36     10.00 o 
  -4 -12   6        0.09       -0.77      1.52 o 
  -3 -12   6        4.09        7.77      2.60 o 
  -2 -12   6        1.68        8.12      4.72 o 
  -1 -12   6       19.51       18.26      6.27 o 
   0 -12   6      147.62      143.24      7.59 o 
   1 -12   6       89.56       81.47      9.80 o 
   2 -12   6       30.93       26.77      4.14 o 
   3 -12   6        1.22       -1.37      1.89 o 
   4 -12   6       98.74       95.74      5.58 o 
   5 -12   6       99.68      103.37      7.73 o 
   6 -12   6      143.11      145.89     15.07 o 
  -7 -11   6       35.73       35.50      6.85 o 
  -6 -11   6       39.13       43.33      3.43 o 
  -5 -11   6      110.94       89.42      6.85 o 
  -4 -11   6        0.23       -0.03      1.48 o 
  -3 -11   6       83.51       92.93      4.89 o 
  -2 -11   6        3.24        7.08      1.87 o 
  -1 -11   6        5.70        5.33      1.82 o 
   0 -11   6      433.21      414.05     16.46 o 
   1 -11   6      104.54      113.86      5.88 o 
   2 -11   6       15.43       17.32      4.21 o 
   3 -11   6      140.30      161.29     11.42 o 
   4 -11   6       37.36       36.68      2.44 o 
   5 -11   6      144.86      140.20      6.78 o 
   6 -11   6      180.63      184.27      9.73 o 
   7 -11   6       21.51       22.49      4.72 o 
  -8 -10   6        0.01        0.75      1.20 o 
  -7 -10   6       19.15       16.18      2.60 o 
  -6 -10   6        6.16       11.46      1.85 o 
  -5 -10   6        1.41        1.09      1.44 o 
  -4 -10   6      204.52      212.65      8.80 o 
  -3 -10   6      149.52      122.27      9.52 o 
  -2 -10   6      121.51      120.59      7.87 o 
  -1 -10   6      115.63      125.48      5.67 o 
   0 -10   6      109.30      102.80      5.70 o 
   1 -10   6      354.29      319.94     16.15 o 
   2 -10   6       99.89      109.75      6.55 o 
   3 -10   6      692.69      691.85     19.42 o 
   4 -10   6      171.29      175.32      7.35 o 
   5 -10   6       23.62       20.37      1.54 o 
   6 -10   6       10.09        9.63      4.21 o 
   7 -10   6        2.92        4.82      2.97 o 
   8 -10   6       52.03       79.90      8.30 o 
  -9  -9   6        8.01       10.72      5.43 o 
  -8  -9   6        0.38       -0.44      1.43 o 
  -7  -9   6       48.82       63.16      4.72 o 
  -6  -9   6        1.19        2.13      1.08 o 
  -5  -9   6       23.35       31.52      2.64 o 
  -4  -9   6      111.64      143.30      6.36 o 
  -3  -9   6      126.51      113.47      4.25 o 
  -2  -9   6      329.36      324.99      9.14 o 
  -1  -9   6      436.93      454.70     12.91 o 
   0  -9   6      104.29      104.36      6.60 o 
   1  -9   6      873.34      859.99     26.31 o 
   2  -9   6       88.84       81.52      4.81 o 
   3  -9   6       10.89       11.94      1.13 o 
   4  -9   6      167.70      152.45      4.93 o 
   5  -9   6       71.95       68.25      2.93 o 
   6  -9   6        6.43        1.48      2.06 o 
   7  -9   6        9.68       11.53      3.37 o 
   8  -9   6        0.82        5.46      2.93 o 
  -9  -8   6        0.44       -2.76      6.34 o 
  -8  -8   6       30.72       26.90      5.23 o 
  -7  -8   6      149.22      140.48      6.04 o 
  -6  -8   6       86.77       75.29      2.75 o 
  -5  -8   6       16.28       12.86      1.33 o 
  -4  -8   6      152.56      151.95     10.79 o 
  -3  -8   6      183.97      198.12     13.79 o 
  -2  -8   6       63.26       68.52      2.73 o 
  -1  -8   6       19.09       24.07      1.94 o 
   0  -8   6      247.14      227.19      6.68 o 
   1  -8   6        0.21        2.02      1.31 o 
   2  -8   6      115.87      120.26      4.63 o 
   3  -8   6       31.44       22.30      1.68 o 
   4  -8   6      236.84      233.01     11.87 o 
   5  -8   6      139.39      130.03      7.70 o 
   6  -8   6      126.63      133.07      8.34 o 
   7  -8   6       72.33       71.82      6.71 o 
   8  -8   6        0.01        2.87      2.56 o 
   9  -8   6        0.00        1.63      1.91 o 
 -10  -7   6        6.41        9.03      8.26 o 
  -9  -7   6       29.28       35.14      7.22 o 
  -8  -7   6       80.11       68.64      2.61 o 
  -7  -7   6       19.54       18.80      5.73 o 
  -6  -7   6        5.62        5.16      1.38 o 
  -5  -7   6       67.59       66.95      5.58 o 
  -4  -7   6      128.76      118.77      9.34 o 
  -3  -7   6      348.37      373.70     14.91 o 
  -2  -7   6        0.18       -0.79      0.79 o 
  -1  -7   6      280.17      278.82     12.60 o 
   0  -7   6       55.70       58.29      2.37 o 
   1  -7   6      491.71      470.17     13.56 o 
   2  -7   6      512.47      493.22     15.04 o 
   3  -7   6      448.06      393.55     10.79 o 
   4  -7   6      274.10      250.43     11.13 o 
   5  -7   6       57.61       65.00      7.79 o 
   6  -7   6       59.09       63.82      8.67 o 
   7  -7   6       12.67       14.09      5.39 o 
   8  -7   6      145.65      150.19     20.37 o 
   9  -7   6       39.90       40.51      4.10 o 
 -10  -6   6       10.32        9.78      4.92 o 
  -9  -6   6       84.30       95.04     10.36 o 
  -8  -6   6       22.72       26.51      0.75 o 
  -7  -6   6       39.17       41.36      3.04 o 
  -6  -6   6       52.12       45.74      1.42 o 
  -5  -6   6      380.69      405.00      8.36 o 
  -4  -6   6      160.82      152.08      5.37 o 
  -3  -6   6        4.32        7.33      0.80 o 
  -2  -6   6        3.01        4.34      1.27 o 
  -1  -6   6        1.30        0.42      2.02 o 
   0  -6   6      436.64      410.65     24.08 o 
   1  -6   6     1408.31     1366.97     41.97 o 
   2  -6   6      328.18      236.79      3.25 o 
   3  -6   6      150.10      153.09     10.30 o 
   4  -6   6      416.49      404.89     16.17 o 
   5  -6   6      563.88      606.38     25.30 o 
   6  -6   6      330.72      360.09     16.62 o 
   7  -6   6        4.61        7.66      1.88 o 
   8  -6   6       96.34       95.48      8.27 o 
   9  -6   6       30.98       33.47      7.23 o 
  10  -6   6      120.60      137.48     12.74 o 
 -10  -5   6        5.82        8.09      4.42 o 
  -9  -5   6        1.16        0.98      4.79 o 
  -8  -5   6      173.87      166.37     12.09 o 
  -7  -5   6        0.00       -1.25      2.16 o 
  -6  -5   6       57.41       68.28      1.47 o 
  -5  -5   6        1.50        2.46      0.38 o 
  -4  -5   6      374.27      346.82     14.47 o 
  -3  -5   6        0.46        4.16      1.05 o 
  -2  -5   6     1777.52     1809.40     47.40 o 
  -1  -5   6     3184.80     3171.57     96.05 o 
   0  -5   6      225.61      198.41      4.37 o 
   1  -5   6      375.39      317.59      5.48 o 
   2  -5   6        5.61       14.46      1.79 o 
   3  -5   6     1821.13     1893.09     88.57 o 
   4  -5   6      179.38      168.01     11.12 o 
   5  -5   6      183.19      217.01     14.77 o 
   6  -5   6      118.50      117.77      8.44 o 
   7  -5   6       88.92      112.88      4.82 o 
   8  -5   6       37.75       39.26      2.49 o 
   9  -5   6       35.19       47.41      4.25 o 
  10  -5   6      229.91      252.47     37.11 o 
 -10  -4   6       52.74       53.49      8.16 o 
  -9  -4   6       32.91       26.64      9.27 o 
  -8  -4   6        0.05       -0.57      2.29 o 
  -7  -4   6        6.81       10.25      3.07 o 
  -6  -4   6       42.59       39.87      6.98 o 
  -5  -4   6      553.91      564.30     12.05 o 
  -4  -4   6      512.23      537.42     25.56 o 
  -3  -4   6      157.74      165.52      4.82 o 
  -2  -4   6      573.76      517.05     24.34 o 
  -1  -4   6      439.45      461.80     11.34 o 
   0  -4   6     1872.66     1880.97     53.69 o 
   1  -4   6     1165.90     1215.39     29.18 o 
   2  -4   6      744.48      678.44     22.51 o 
   3  -4   6      192.10      197.45      7.54 o 
   4  -4   6        0.73       -0.23      0.83 o 
   5  -4   6      134.85      155.03     11.39 o 
   6  -4   6      217.43      237.15      8.79 o 
   7  -4   6      577.47      580.59     34.65 o 
   8  -4   6       21.88       14.22      1.42 o 
   9  -4   6        7.52        7.71      2.67 o 
  10  -4   6        9.35       10.25      2.66 o 
 -10  -3   6       64.39       87.06     10.79 o 
  -9  -3   6      174.19      184.59     22.73 o 
  -8  -3   6       40.21       46.30      5.90 o 
  -7  -3   6      192.46      183.98     11.32 o 
  -6  -3   6       98.44       91.51      6.38 o 
  -5  -3   6        1.22        5.29      1.96 o 
  -4  -3   6       27.47       35.67      0.77 o 
  -3  -3   6      443.74      439.34      7.20 o 
  -2  -3   6     1529.58     1502.38     33.45 o 
  -1  -3   6      611.22      648.31     12.03 o 
   0  -3   6      856.34      836.75     19.12 o 
   1  -3   6      331.26      342.34      6.81 o 
   2  -3   6       67.74       53.71      3.97 o 
   3  -3   6       80.66       65.46      1.13 o 
   4  -3   6       22.22       27.21      2.73 o 
   5  -3   6      159.14      142.72     11.40 o 
   6  -3   6        3.61        8.82      1.71 o 
   7  -3   6       51.03       55.08      6.92 o 
   8  -3   6       15.81       13.16      1.54 o 
   9  -3   6      240.52      262.74     13.32 o 
  10  -3   6        1.74        1.42      2.70 o 
 -10  -2   6      109.35      126.61     13.30 o 
  -9  -2   6       27.57       21.24      8.97 o 
  -8  -2   6      329.70      348.25     20.60 o 
  -7  -2   6       15.40       15.54      3.68 o 
  -6  -2   6       47.81       44.73      4.86 o 
  -5  -2   6      498.26      548.52     32.16 o 
  -4  -2   6       92.64       87.05      2.20 o 
  -3  -2   6      355.83      347.55      8.42 o 
  -2  -2   6      791.33      797.30     15.26 o 
  -1  -2   6      934.51      974.35     18.54 o 
   0  -2   6      966.59     1047.65     24.70 o 
   1  -2   6       52.34       51.89      2.45 o 
   2  -2   6      124.94      147.12      3.26 o 
   3  -2   6        7.62       12.81      2.02 o 
   4  -2   6        1.59       -0.98      2.39 o 
   5  -2   6      280.90      246.17     11.00 o 
   6  -2   6      228.64      211.45     10.55 o 
   7  -2   6       92.80       81.80      4.41 o 
   8  -2   6       52.04       52.73      7.06 o 
   9  -2   6      151.68      137.43      8.45 o 
  10  -2   6      194.83      230.88     21.53 o 
 -10  -1   6       90.47       90.96     11.34 o 
  -9  -1   6       48.17       81.18     15.78 o 
  -6  -1   6        2.91        2.22      1.38 o 
  -5  -1   6      111.73      112.14      9.32 o 
  -4  -1   6      139.54      124.96      2.57 o 
  -3  -1   6       18.45       16.71      1.64 o 
  -2  -1   6     1130.28     1081.38     28.52 o 
  -1  -1   6       63.98       64.01      1.27 o 
   0  -1   6      634.97      629.30     13.70 o 
   1  -1   6     2677.10     2806.49     83.47 o 
   2  -1   6     4519.69     4476.30    205.52 o 
   3  -1   6      947.98      927.50     37.43 o 
   4  -1   6       99.09       95.27      5.57 o 
   5  -1   6      195.93      164.49      8.55 o 
   6  -1   6       16.19       14.53      2.90 o 
   7  -1   6      139.99      138.32      8.68 o 
   8  -1   6        0.86        3.33      1.65 o 
   9  -1   6       23.28       27.65      3.12 o 
  10  -1   6       65.55       57.51      5.21 o 
 -10   0   6        0.48        0.30      3.20 o 
  -9   0   6       69.32       88.75     10.36 o 
  -8   0   6       57.07       67.43      8.13 o 
  -7   0   6      359.47      386.86     14.35 o 
  -6   0   6       47.40       59.00      4.59 o 
  -5   0   6      745.26      774.53     16.55 o 
  -4   0   6        0.59        1.60      0.54 o 
  -3   0   6        0.15        0.70      0.40 o 
  -2   0   6      590.01      600.29     13.48 o 
  -1   0   6     1829.21     1840.11     47.19 o 
   0   0   6       39.66       26.37      1.21 o 
   1   0   6       68.92       67.75      3.46 o 
   2   0   6     1012.17     1167.97     34.35 o 
   3   0   6        9.05       11.64      1.95 o 
   4   0   6       65.31       72.75      4.09 o 
   5   0   6      264.90      217.89     11.50 o 
   6   0   6     1154.47      992.29     48.82 o 
   7   0   6        0.26        1.31      2.16 o 
   8   0   6       10.82       17.70      3.78 o 
   9   0   6        2.77        2.39      2.90 o 
 -10   1   6       52.43       75.88     11.43 o 
  -9   1   6        8.59       13.32      5.06 o 
  -8   1   6       33.40       51.00      4.42 o 
  -7   1   6       76.41       78.90      5.45 o 
  -6   1   6       37.16       34.14      3.59 o 
  -5   1   6        9.25        8.64      1.03 o 
  -4   1   6      817.71      863.90     24.59 o 
  -3   1   6     1535.76     1592.13     39.89 o 
  -2   1   6      291.79      306.49      5.60 o 
  -1   1   6      192.38      207.42      6.93 o 
   0   1   6       69.61       92.87      3.08 o 
   1   1   6        1.25        1.19      0.90 o 
   2   1   6      101.67       98.48      4.37 o 
   3   1   6     1484.62     1425.25     46.84 o 
   4   1   6       75.82       84.46      4.25 o 
   5   1   6      475.33      492.56     41.36 o 
   6   1   6      556.83      553.25     49.53 o 
   7   1   6      233.50      225.13     21.53 o 
   8   1   6       52.59       57.40      7.05 o 
   9   1   6       45.58       47.45      7.05 o 
 -10   2   6       90.43      130.83     15.49 o 
  -9   2   6        4.82        9.62      6.07 o 
  -8   2   6       32.53       31.52      3.84 o 
  -7   2   6       48.16       35.89      3.62 o 
  -6   2   6      602.07      598.55     11.26 o 
  -5   2   6        8.15        9.65      1.13 o 
  -4   2   6      378.36      369.90      8.77 o 
  -3   2   6     1249.98     1295.28     33.92 o 
  -2   2   6      327.14      306.65      6.76 o 
  -1   2   6      224.02      235.56      4.99 o 
   0   2   6      148.58      153.52      4.19 o 
   1   2   6      734.47      728.26     20.23 o 
   2   2   6       53.72       54.76      3.03 o 
   3   2   6       27.98       36.10      3.23 o 
   4   2   6     1477.43     1424.52     54.81 o 
   5   2   6        0.03        1.01      1.77 o 
   6   2   6        2.59        2.83      2.12 o 
   7   2   6      103.40      125.03     11.51 o 
   8   2   6       38.34       43.94      6.34 o 
   9   2   6        0.62       -0.51      4.69 o 
  -9   3   6        0.31       -0.73      2.83 o 
  -8   3   6       60.22       63.74     10.10 o 
  -7   3   6        5.43        3.83      1.85 o 
  -6   3   6      333.82      344.30      8.24 o 
  -5   3   6       20.63       16.12      1.73 o 
  -4   3   6        4.09        4.15      1.04 o 
  -3   3   6      198.71      191.25      5.10 o 
  -2   3   6     1075.35     1104.89     30.40 o 
  -1   3   6       24.97       33.22      3.54 o 
   0   3   6      130.19      124.27      3.95 o 
   1   3   6       62.70       62.46      3.29 o 
   2   3   6       75.84       76.24      3.99 o 
   3   3   6     1069.47     1078.11     44.11 o 
   4   3   6      139.64      133.60      6.38 o 
   5   3   6      214.51      225.33     13.50 o 
   6   3   6       29.24       23.98      3.27 o 
   7   3   6       48.71       53.84      5.92 o 
   8   3   6        0.65        0.29      1.79 o 
  -9   4   6        4.27        6.98      3.94 o 
  -8   4   6        4.96        1.25      2.56 o 
  -7   4   6      160.07      143.53      6.62 o 
  -6   4   6        1.09        1.29      0.82 o 
  -5   4   6        1.96        1.82      1.00 o 
  -4   4   6        0.06        1.32      1.25 o 
  -3   4   6       87.37       75.65      2.83 o 
  -2   4   6       21.62       17.21      1.75 o 
  -1   4   6       91.97       99.36      3.82 o 
   0   4   6       34.87       41.29      2.58 o 
   1   4   6      391.10      363.29     11.98 o 
   2   4   6      942.61      976.88     37.35 o 
   3   4   6        0.15        2.41      1.68 o 
   4   4   6      227.09      229.25     13.21 o 
   5   4   6       83.04       89.76      5.96 o 
   6   4   6      410.62      408.81     22.29 o 
   7   4   6        8.20       10.27      3.78 o 
  -8   5   6        7.69       10.96      6.71 o 
  -7   5   6       99.76       90.97      4.24 o 
  -6   5   6       81.60       76.10      3.71 o 
  -5   5   6        0.26        0.51      1.07 o 
  -4   5   6        1.40        2.90      1.33 o 
  -3   5   6       46.22       35.70      2.26 o 
  -2   5   6      130.67      125.95      5.44 o 
  -1   5   6        9.89        4.81      1.86 o 
   0   5   6       27.45       27.21      2.29 o 
   1   5   6        0.06        0.77      3.13 o 
   2   5   6       85.57       89.67      6.41 o 
   3   5   6       80.04       71.40      6.29 o 
   4   5   6        5.83        8.35      2.50 o 
   5   5   6        0.25        0.36      2.39 o 
   6   5   6        0.28        1.49      2.06 o 
   7   5   6       27.82       31.55      5.59 o 
  -7   6   6        0.37        0.55      1.30 o 
  -6   6   6       82.02       79.75      3.65 o 
  -5   6   6       10.57       12.17      2.41 o 
  -4   6   6       33.85       40.68      2.71 o 
  -3   6   6        2.79        3.90      2.06 o 
  -2   6   6        7.39        6.41      1.63 o 
  -1   6   6       23.04       26.32      4.67 o 
   0   6   6        1.00        0.81      1.42 o 
   1   6   6      296.35      295.38     16.59 o 
   2   6   6       40.21       42.68      4.93 o 
   3   6   6       38.53       42.80      4.43 o 
   4   6   6        6.84       11.38      3.03 o 
   5   6   6        9.73        8.08      2.98 o 
   6   6   6        6.33        9.21      3.22 o 
  -6   7   6        5.22        6.73      1.70 o 
  -5   7   6        2.05        1.82      1.53 o 
  -4   7   6        1.86        2.58      1.86 o 
  -3   7   6      132.44      123.00      6.64 o 
  -2   7   6      255.56      269.24     10.02 o 
  -1   7   6       38.82       51.99      3.81 o 
   0   7   6       74.05       78.92      6.34 o 
   1   7   6       29.12       35.67      4.13 o 
   2   7   6      147.17      144.78     13.94 o 
   3   7   6        9.56        7.16      2.80 o 
   4   7   6       37.12       41.67      5.33 o 
  -4   8   6        0.35        0.36      1.38 o 
  -3   8   6       61.95       56.06      7.16 o 
  -2   8   6       21.05       19.37      2.81 o 
  -1   8   6       12.65       13.50      2.57 o 
   0   8   6        9.66       11.44      2.97 o 
   1   8   6        1.80        4.08      3.15 o 
   2   8   6       43.90       43.53     13.30 o 
   3   8   6        7.18       10.34      4.85 o 
  -3 -14   7        2.50        4.98      2.52 o 
  -2 -14   7       96.46       98.69      7.21 o 
  -1 -14   7       85.25       85.10     11.07 o 
   0 -14   7        1.26        7.02      2.76 o 
   1 -14   7       19.28       22.51      4.78 o 
   2 -14   7        0.47        0.28      2.52 o 
   3 -14   7       30.97       22.63      2.98 o 
  -5 -13   7       18.97       14.46      2.91 o 
  -4 -13   7       21.71       25.14      4.17 o 
  -3 -13   7        0.02        1.53      2.26 o 
  -2 -13   7       17.40       16.45      3.72 o 
  -1 -13   7       15.55       24.87      6.62 o 
   0 -13   7       12.67       16.23      3.94 o 
   1 -13   7        3.82        6.22      4.45 o 
   2 -13   7       35.43       39.99      4.51 o 
   3 -13   7       25.97       25.11      3.32 o 
   4 -13   7        2.38        6.32      3.17 o 
   5 -13   7        0.04        0.45      2.06 o 
  -6 -12   7      109.80      110.97     11.52 o 
  -5 -12   7       12.34       11.83      2.83 o 
  -4 -12   7       61.85       73.73      5.84 o 
  -3 -12   7       55.98       49.06      4.01 o 
  -2 -12   7        0.07        2.89      1.75 o 
  -1 -12   7       83.55      100.06      7.04 o 
   0 -12   7       88.96      105.39      6.27 o 
   1 -12   7        0.22       -1.87      1.87 o 
   2 -12   7       82.85       90.56      8.25 o 
   3 -12   7       78.16       78.87      4.88 o 
   4 -12   7       71.84       83.48      4.96 o 
   5 -12   7       65.25       56.30      5.50 o 
   6 -12   7       14.74       12.75      4.37 o 
  -7 -11   7        6.24        6.02      2.95 o 
  -6 -11   7        1.05        0.97      1.57 o 
  -5 -11   7        0.22       -1.10      1.67 o 
  -4 -11   7        0.17       -1.06      2.28 o 
  -3 -11   7       98.97       94.92      6.38 o 
  -2 -11   7        4.52        4.14      1.89 o 
  -1 -11   7      182.44      186.68     16.59 o 
   0 -11   7      205.56      230.01     10.63 o 
   1 -11   7      187.40      204.68     12.53 o 
   2 -11   7      180.91      188.30     22.82 o 
   3 -11   7      137.59      144.38      5.05 o 
   4 -11   7        6.18        5.65      1.13 o 
   5 -11   7        0.13       -0.55      2.19 o 
   6 -11   7        5.78       14.90      7.21 o 
   7 -11   7        1.38       -1.25      4.69 o 
  -7 -10   7       93.19       74.12      9.33 o 
  -6 -10   7      140.48      119.43      7.76 o 
  -5 -10   7       61.81       53.52      7.10 o 
  -4 -10   7      196.04      207.74      7.10 o 
  -3 -10   7      228.53      248.22     10.49 o 
  -2 -10   7        9.94       10.88      1.81 o 
  -1 -10   7       51.04       60.72      4.81 o 
   0 -10   7       51.82       60.87      5.62 o 
   1 -10   7      175.09      173.35      7.86 o 
   2 -10   7      205.34      199.70      9.87 o 
   3 -10   7        0.08        2.02      1.19 o 
   4 -10   7       44.41       34.04      2.08 o 
   5 -10   7       27.53       29.96      5.38 o 
   6 -10   7       29.60       31.86      4.92 o 
   7 -10   7      234.82      239.64     16.18 o 
   8 -10   7       24.38       18.68      7.72 o 
  -9  -9   7       41.27       36.42     13.69 o 
  -8  -9   7        2.20        8.12      4.35 o 
  -7  -9   7        4.15        7.28      1.95 o 
  -6  -9   7       31.17       28.65      1.98 o 
  -5  -9   7       33.26       28.33      4.13 o 
  -4  -9   7      261.31      285.20     11.55 o 
  -3  -9   7       19.71       12.12      3.88 o 
  -2  -9   7      179.70      177.00      5.69 o 
  -1  -9   7     1011.66      998.03     31.10 o 
   0  -9   7      128.51      134.45      6.12 o 
   1  -9   7        0.21        0.67      1.16 o 
   2  -9   7      309.98      293.07     16.75 o 
   3  -9   7       66.50       64.22      5.13 o 
   4  -9   7      151.70      115.92      8.46 o 
   5  -9   7      181.04      198.17     11.48 o 
   6  -9   7        0.21       -1.21      2.22 o 
   7  -9   7      107.68      136.97     10.63 o 
   8  -9   7        1.27        2.29      2.80 o 
  -9  -8   7       42.77       49.34      8.80 o 
  -8  -8   7       79.96       97.60     10.96 o 
  -7  -8   7      166.81      136.74      8.14 o 
  -6  -8   7      194.22      162.71     18.06 o 
  -5  -8   7       26.51       18.86      3.73 o 
  -4  -8   7      122.08       99.41      9.96 o 
  -3  -8   7        7.49        9.57      2.06 o 
  -2  -8   7      324.08      288.88     15.42 o 
  -1  -8   7      173.31      156.02      5.84 o 
   0  -8   7       97.84      101.39      9.42 o 
   1  -8   7      205.30      200.14      6.26 o 
   2  -8   7      103.27      108.41      4.67 o 
   3  -8   7      796.57      556.09    218.09 o 
   4  -8   7      673.68      688.75     30.83 o 
   5  -8   7      222.45      266.79     13.72 o 
   6  -8   7      114.52      130.35      8.84 o 
   7  -8   7        6.24        6.14      2.93 o 
   8  -8   7        0.01        0.36      1.67 o 
   9  -8   7       24.60       29.54      5.24 o 
 -10  -7   7       31.89       28.96      7.32 o 
  -9  -7   7        6.04        3.94      3.78 o 
  -8  -7   7        0.93        4.05      3.57 o 
  -7  -7   7      185.44      190.47      8.65 o 
  -6  -7   7       86.50       77.57      3.18 o 
  -5  -7   7      156.04      154.30      7.78 o 
  -4  -7   7        6.15        2.53      0.83 o 
  -3  -7   7      286.37      323.16     13.12 o 
  -2  -7   7        0.06        1.49      0.99 o 
  -1  -7   7        9.27       14.07      1.30 o 
   0  -7   7      232.83      223.94     10.33 o 
   1  -7   7     1587.13     1529.66     36.37 o 
   2  -7   7      759.87      753.60     39.15 o 
   3  -7   7       46.95       52.38      4.12 o 
   4  -7   7        4.40        2.22      1.79 o 
   5  -7   7      188.02      184.37      9.93 o 
   6  -7   7      210.47      223.99     12.57 o 
   7  -7   7      106.75      123.85     16.13 o 
   8  -7   7       17.55       12.71      3.29 o 
   9  -7   7      109.53      105.02     19.62 o 
 -10  -6   7        4.24        9.54      4.92 o 
  -9  -6   7      115.39      114.94     11.74 o 
  -8  -6   7       84.32       98.82      9.62 o 
  -7  -6   7      118.99       95.70     11.80 o 
  -6  -6   7      269.45      252.47     10.47 o 
  -5  -6   7       81.85       94.81      2.31 o 
  -4  -6   7       80.51       77.15      3.32 o 
  -3  -6   7      176.61      183.07      8.84 o 
  -2  -6   7      833.11      822.85     16.36 o 
  -1  -6   7      956.27      942.80     21.07 o 
   0  -6   7      202.74      203.67      8.13 o 
   1  -6   7       73.43       61.14      2.01 o 
   2  -6   7     1459.44     1418.72     61.94 o 
   3  -6   7      178.26      214.03     13.75 o 
   4  -6   7        0.96        8.63      2.22 o 
   5  -6   7       41.63       47.69      4.52 o 
   6  -6   7       86.54       98.42      6.36 o 
   7  -6   7        0.39        1.31      2.49 o 
   8  -6   7      144.38      170.41     19.61 o 
   9  -6   7       97.74      104.13      8.28 o 
 -10  -5   7       11.49       10.35      4.82 o 
  -9  -5   7        0.59        5.87      6.51 o 
  -8  -5   7       15.90       13.89      4.08 o 
  -7  -5   7      258.31      256.95     14.94 o 
  -6  -5   7       41.31       25.67      6.34 o 
  -5  -5   7      603.27      540.16     12.40 o 
  -4  -5   7      240.12      244.43     12.41 o 
  -3  -5   7      279.89      271.16      6.99 o 
  -2  -5   7       12.15       24.35      3.46 o 
  -1  -5   7     2653.38     2598.63     97.94 o 
   0  -5   7       44.18       47.52      1.86 o 
   1  -5   7      357.88      354.76      6.36 o 
   2  -5   7       14.39       20.80      2.23 o 
   3  -5   7      239.22      262.91     10.55 o 
   4  -5   7      963.72      906.23    105.97 o 
   5  -5   7      321.40      373.22     42.66 o 
   6  -5   7      250.33      265.80     36.56 o 
   7  -5   7       11.85        9.13      4.28 o 
   8  -5   7       61.38       83.78     24.81 o 
   9  -5   7        3.07        2.61      2.07 o 
 -10  -4   7       19.40       32.47      7.35 o 
  -9  -4   7        3.29        3.34      3.40 o 
  -8  -4   7       18.88       20.53      4.52 o 
  -7  -4   7       89.09      116.08      8.87 o 
  -6  -4   7      160.07      153.08      9.39 o 
  -5  -4   7      273.71      244.63      4.07 o 
  -4  -4   7        6.41        3.05      0.69 o 
  -3  -4   7      488.31      490.08      8.18 o 
  -2  -4   7       62.62       46.67      2.75 o 
  -1  -4   7      356.93      386.38      8.78 o 
   0  -4   7      885.24      894.21     33.21 o 
   1  -4   7     1420.67     1422.92     49.63 o 
   2  -4   7      290.98      295.49     20.90 o 
   3  -4   7     1094.60     1068.67     76.05 o 
   4  -4   7       95.82      130.09      7.93 o 
   5  -4   7      559.82      502.34     68.21 o 
   6  -4   7       99.83      122.85      9.86 o 
   7  -4   7      561.12      585.84     30.20 o 
   8  -4   7      114.23      128.61     26.26 o 
   9  -4   7       31.47       48.52      6.37 o 
 -10  -3   7       19.10       24.14     10.79 o 
  -9  -3   7       51.29       60.37      8.47 o 
  -8  -3   7        3.02        1.79      2.83 o 
  -7  -3   7        0.07       -0.44      2.22 o 
  -6  -3   7      582.28      624.97     30.46 o 
  -5  -3   7       40.36       47.89      4.62 o 
  -4  -3   7        3.78        7.96      1.45 o 
  -3  -3   7      309.01      290.06      4.37 o 
  -2  -3   7      276.09      263.08      4.32 o 
  -1  -3   7       10.40        7.15      0.55 o 
   0  -3   7      461.29      464.32     15.70 o 
   1  -3   7     2159.84     2148.63     69.48 o 
   2  -3   7       10.82       25.70      0.83 o 
   3  -3   7       85.97       93.77      4.08 o 
   4  -3   7      240.47      251.37      5.23 o 
   5  -3   7      389.14      353.43     16.36 o 
   6  -3   7       41.64       45.11      6.28 o 
   7  -3   7      498.32      484.60     25.99 o 
   8  -3   7        0.78        0.04      0.96 o 
   9  -3   7      113.40      140.72     10.87 o 
  -9  -2   7      213.94      235.22     18.68 o 
  -8  -2   7      125.06      140.08     12.02 o 
  -7  -2   7       52.75       64.96      6.88 o 
  -6  -2   7      190.93      180.27     11.12 o 
  -5  -2   7      598.02      621.96     20.73 o 
  -4  -2   7        5.29        5.78      0.59 o 
  -3  -2   7       24.09       27.57      2.06 o 
  -2  -2   7      329.54      318.50      8.97 o 
  -1  -2   7       58.59       62.18      1.81 o 
   0  -2   7      887.66      818.90     19.37 o 
   1  -2   7      209.46      175.27      3.78 o 
   2  -2   7     2166.20     2041.25     64.68 o 
   3  -2   7      314.53      276.27      5.44 o 
   4  -2   7       25.20       24.01      3.20 o 
   5  -2   7       22.88       11.87      4.62 o 
   6  -2   7       20.29       13.99      3.07 o 
   7  -2   7        3.18        4.24      1.32 o 
   8  -2   7      230.33      209.70      8.38 o 
   9  -2   7       52.95       63.25     12.70 o 
 -10  -1   7       26.72       18.65     10.55 o 
  -9  -1   7       31.09       39.15      7.49 o 
  -8  -1   7       22.77       33.31      6.04 o 
  -7  -1   7      121.20      130.16     16.88 o 
  -6  -1   7      173.17      186.44     10.84 o 
  -5  -1   7       74.36       72.91      2.17 o 
  -4  -1   7       10.55        6.62      2.01 o 
  -3  -1   7      251.56      229.95     10.08 o 
  -2  -1   7       53.96       57.79      1.74 o 
  -1  -1   7     2006.41     2086.09     55.83 o 
   0  -1   7      117.94       92.69      2.96 o 
   1  -1   7      151.54      141.17      4.44 o 
   2  -1   7      801.17      765.03     22.14 o 
   3  -1   7      358.65      374.01     21.82 o 
   4  -1   7      461.00      431.11     18.92 o 
   5  -1   7      151.85      131.10      8.14 o 
   6  -1   7       48.19       50.76      5.30 o 
   7  -1   7        8.63        7.99      5.16 o 
   8  -1   7        1.06        5.19      3.17 o 
   9  -1   7       60.74       46.17     11.84 o 
 -10   0   7       44.87       35.98     14.10 o 
  -9   0   7       29.25       36.96     12.44 o 
  -8   0   7       13.26        8.26      6.95 o 
  -7   0   7        5.17        4.16      1.93 o 
  -6   0   7      354.06      361.70     13.15 o 
  -5   0   7        8.31        6.38      1.01 o 
  -4   0   7       38.08       39.81      1.62 o 
  -3   0   7       60.24       58.47      3.11 o 
  -2   0   7       10.30        5.88      0.88 o 
  -1   0   7      219.95      201.51      4.59 o 
   0   0   7       83.51       77.79      4.20 o 
   1   0   7        3.12        6.86      2.43 o 
   2   0   7        2.44        0.42      1.12 o 
   3   0   7      517.15      564.76     16.60 o 
   4   0   7      335.32      328.89     12.81 o 
   5   0   7      245.35      222.62     12.75 o 
   6   0   7       32.28       23.67      7.35 o 
   7   0   7        4.41       -0.74      2.29 o 
   8   0   7      514.08      462.70     27.37 o 
   9   0   7       55.03       42.80     12.07 o 
 -10   1   7       12.03        4.32      8.06 o 
  -9   1   7       47.50       26.54     11.94 o 
  -8   1   7        6.88        7.84      2.92 o 
  -7   1   7       51.02       47.61      4.42 o 
  -6   1   7      112.22       94.71      6.79 o 
  -5   1   7      278.04      283.12      8.16 o 
  -4   1   7      149.71      152.26      3.60 o 
  -3   1   7       26.85       26.82      5.43 o 
  -2   1   7      399.77      396.56     12.25 o 
  -1   1   7      436.52      453.32     17.29 o 
   0   1   7     1008.77      989.72     24.18 o 
   1   1   7     1231.02     1192.52     29.40 o 
   2   1   7      361.16      341.61     10.67 o 
   3   1   7       56.15       63.63      5.14 o 
   4   1   7        8.53        7.98      3.34 o 
   5   1   7        3.28       11.65      5.07 o 
   6   1   7       61.90       66.22      7.08 o 
   7   1   7      108.49      100.16      9.48 o 
   8   1   7       51.78       47.28      7.32 o 
  -9   2   7        0.73        3.33      2.96 o 
  -8   2   7        3.06        3.54      2.73 o 
  -7   2   7      105.13       78.77      6.91 o 
  -6   2   7        2.48        1.38      0.58 o 
  -5   2   7       21.90       27.56      1.78 o 
  -4   2   7      689.47      699.96     15.32 o 
  -3   2   7      132.07      131.86      3.74 o 
  -2   2   7      221.77      238.51      6.01 o 
  -1   2   7      335.44      312.32      7.09 o 
   0   2   7      428.53      439.77     10.08 o 
   1   2   7      726.05      687.97     17.56 o 
   2   2   7       69.04       77.51      4.18 o 
   3   2   7      673.30      666.51     22.57 o 
   4   2   7        8.56       10.04      2.73 o 
   5   2   7        1.40        4.57      4.80 o 
   6   2   7       17.65       18.72      2.96 o 
   7   2   7        5.12        6.31      2.36 o 
   8   2   7        0.27        0.54      2.80 o 
  -9   3   7        1.79        5.41      3.02 o 
  -8   3   7        7.89        5.60      5.56 o 
  -7   3   7       10.37        6.85      2.06 o 
  -6   3   7        1.57        1.72      1.32 o 
  -5   3   7        5.02        7.98      1.24 o 
  -4   3   7      180.11      176.34      5.23 o 
  -3   3   7      113.25      117.84      4.23 o 
  -2   3   7      286.89      278.48     11.95 o 
  -1   3   7       84.75       88.76      4.47 o 
   0   3   7      618.45      597.08     22.91 o 
   1   3   7       10.35       10.05      2.90 o 
   2   3   7        6.39        5.39      4.60 o 
   3   3   7        1.18        0.60      1.50 o 
   4   3   7      296.49      295.15     12.02 o 
   5   3   7       10.39       20.44      4.00 o 
   6   3   7       11.04       16.06      7.00 o 
   7   3   7       35.59       39.80      4.55 o 
  -8   4   7        0.05       -2.66      3.00 o 
  -7   4   7       16.23       16.15      4.28 o 
  -6   4   7       21.89       15.13      2.18 o 
  -5   4   7        4.08        1.93      1.01 o 
  -4   4   7      528.19      517.71     13.04 o 
  -3   4   7       20.63       21.95      1.82 o 
  -2   4   7        0.17        0.93      1.72 o 
  -1   4   7      109.48      110.22      5.43 o 
   0   4   7        7.37        6.93      1.95 o 
   1   4   7        0.19       -1.09      1.34 o 
   2   4   7        7.57        3.34      2.07 o 
   3   4   7      153.06      166.24     10.67 o 
   4   4   7        5.67        6.58      2.37 o 
   5   4   7       28.33       31.08      3.98 o 
   6   4   7       43.18       35.61      5.66 o 
   7   4   7       69.09       83.42     10.73 o 
  -7   5   7       24.16       26.30      8.80 o 
  -6   5   7       26.27       26.68      2.58 o 
  -5   5   7       23.48       22.81      3.33 o 
  -4   5   7      298.90      310.02      9.92 o 
  -3   5   7       60.75       86.83     10.23 o 
  -2   5   7       32.13       31.00      2.46 o 
  -1   5   7       32.27       29.73      3.31 o 
   0   5   7      188.03      195.05      7.81 o 
   1   5   7       18.11       18.09      5.26 o 
   2   5   7        5.05        9.41      3.14 o 
   3   5   7       14.55       17.74      3.16 o 
   4   5   7       24.64       35.89      7.43 o 
   5   5   7       14.06       20.72      4.86 o 
   6   5   7        4.42        5.61      2.87 o 
  -6   6   7        7.43        4.02      1.65 o 
  -5   6   7       33.90       29.66      4.10 o 
  -4   6   7        5.68        5.88      2.53 o 
  -3   6   7      224.29      232.88      8.42 o 
  -2   6   7        3.79        4.69      1.67 o 
  -1   6   7       61.96       59.26      3.83 o 
   0   6   7       79.40       89.71      8.00 o 
   1   6   7       14.71       20.05      2.68 o 
   2   6   7       50.67       25.78     11.82 o 
   3   6   7        0.06       -1.97      3.10 o 
   4   6   7      355.55      421.31     31.23 o 
  -4   7   7       42.91       35.35      3.87 o 
  -3   7   7        1.12        0.28      1.59 o 
  -2   7   7        0.36       -0.47      1.44 o 
  -1   7   7        2.02        2.39      1.74 o 
   0   7   7       62.94       55.82      7.27 o 
   1   7   7      276.55      309.59     12.80 o 
   2   7   7        0.14        5.34      3.96 o 
   3   7   7      115.66      114.32      9.21 o 
  -3 -14   8       13.23       14.56      4.00 o 
  -2 -14   8       13.80       16.06      4.19 o 
  -1 -14   8       26.76       29.85      5.61 o 
   0 -14   8        0.82       -1.11      2.09 o 
   1 -14   8        9.84       10.92      3.20 o 
   2 -14   8        1.46        2.64      2.50 o 
   3 -14   8       23.40       14.74      6.06 o 
  -5 -13   8      145.42      143.05      9.26 o 
  -4 -13   8       36.55       50.49     13.05 o 
  -3 -13   8        2.34        4.50      2.12 o 
  -2 -13   8       40.87       41.59      4.23 o 
  -1 -13   8       93.89       74.02      7.69 o 
   0 -13   8        0.93        7.39      2.45 o 
   1 -13   8       43.03       41.24      7.41 o 
   2 -13   8      380.24      417.59     22.01 o 
   3 -13   8        0.78        2.80      2.96 o 
   4 -13   8        6.19        7.72      3.36 o 
   5 -13   8        0.64        2.27      2.45 o 
  -6 -12   8       11.46        8.94      3.17 o 
  -5 -12   8        0.12        1.06      1.85 o 
  -4 -12   8       51.16       41.99      3.60 o 
  -3 -12   8        3.48        5.77      1.94 o 
  -2 -12   8      195.25      207.43     23.58 o 
  -1 -12   8      464.45      454.05     47.39 o 
   0 -12   8       85.60       81.46      5.32 o 
   1 -12   8        4.16        4.01      2.56 o 
   2 -12   8        9.19        4.38      2.70 o 
   3 -12   8      407.94      389.29     14.41 o 
   4 -12   8        9.00        9.92      2.74 o 
   5 -12   8        1.68        4.09      2.37 o 
   6 -12   8        0.08        0.44      2.63 o 
  -7 -11   8        0.03        0.99      1.18 o 
  -6 -11   8        0.32       -0.81      2.29 o 
  -5 -11   8      275.34      297.93     27.46 o 
  -4 -11   8        0.28       -1.10      1.63 o 
  -3 -11   8        3.18        6.12      1.72 o 
  -2 -11   8       30.28       26.10      2.68 o 
  -1 -11   8       15.47        8.15      2.17 o 
   0 -11   8       20.46       13.38      2.75 o 
   1 -11   8       48.98       31.89      4.04 o 
   2 -11   8       35.16       36.28      3.49 o 
   3 -11   8       30.86       30.48      6.39 o 
   4 -11   8       23.26       19.46      3.12 o 
   5 -11   8       53.23       55.48      6.68 o 
   6 -11   8       79.04       82.65      8.70 o 
   7 -11   8      105.54      114.42     10.97 o 
  -8 -10   8        6.32        8.90      4.72 o 
  -7 -10   8        0.14        0.10      1.12 o 
  -6 -10   8        0.22       -0.41      1.33 o 
  -5 -10   8       48.76       30.63      4.76 o 
  -4 -10   8        5.07        4.72      1.70 o 
  -3 -10   8        8.51        8.00      3.15 o 
  -2 -10   8       11.40       15.16      3.61 o 
  -1 -10   8        7.75       11.60      1.92 o 
   0 -10   8       61.59       57.16      3.54 o 
   1 -10   8        2.81        1.27      2.22 o 
   2 -10   8        9.78        8.72      2.46 o 
   3 -10   8      156.63      139.48      3.63 o 
   4 -10   8       80.54       80.67      6.61 o 
   5 -10   8        0.70        4.42      2.73 o 
   6 -10   8      267.84      322.24     29.37 o 
   7 -10   8      145.93      155.28     12.52 o 
  -8  -9   8       37.06       36.01      7.32 o 
  -7  -9   8        3.55        0.52      0.81 o 
  -6  -9   8        6.31        7.21      1.71 o 
  -5  -9   8       10.34        9.80      1.82 o 
  -4  -9   8      132.91      129.73      7.11 o 
  -3  -9   8      442.87      453.99     17.34 o 
  -2  -9   8       12.03       13.03      1.71 o 
  -1  -9   8      193.11      194.67      7.53 o 
   0  -9   8        0.11        0.60      1.09 o 
   1  -9   8      287.26      271.39     10.32 o 
   2  -9   8        0.19       -1.96      2.19 o 
   3  -9   8      428.81      446.70     20.02 o 
   4  -9   8        0.50       -0.24      1.85 o 
   5  -9   8      173.96      224.25     20.53 o 
   6  -9   8       85.99       74.60     11.88 o 
   7  -9   8       23.82       28.79      8.94 o 
   8  -9   8        4.05        9.62      2.93 o 
  -9  -8   8        8.76        9.51      4.79 o 
  -8  -8   8       11.44        4.21      6.03 o 
  -7  -8   8       31.84       24.84      2.35 o 
  -6  -8   8       15.09       12.16      1.25 o 
  -5  -8   8      111.99      110.97      4.81 o 
  -4  -8   8        1.07        1.05      0.86 o 
  -3  -8   8        4.63        1.46      1.30 o 
  -2  -8   8      180.60      177.86      6.21 o 
  -1  -8   8      561.80      548.67     15.95 o 
   0  -8   8      172.43      154.53     11.82 o 
   1  -8   8      190.05      191.70      4.60 o 
   2  -8   8      436.51      439.46     17.73 o 
   3  -8   8        4.75        5.60      2.16 o 
   4  -8   8      488.91      488.98     32.72 o 
   5  -8   8        2.48        7.21      2.87 o 
   6  -8   8        1.27       -2.66      2.66 o 
   7  -8   8        3.90        5.08      2.77 o 
   8  -8   8        0.34        0.20      3.11 o 
  -9  -7   8       20.97       27.88      6.47 o 
  -8  -7   8      106.97       90.74      9.82 o 
  -7  -7   8      141.15      103.83     23.13 o 
  -6  -7   8        3.72        1.77      1.15 o 
  -5  -7   8       89.84      112.06      5.09 o 
  -4  -7   8      480.76      468.50     17.44 o 
  -3  -7   8        3.52        4.98      0.82 o 
  -2  -7   8      430.51      443.67     15.63 o 
  -1  -7   8       53.55       54.15      2.02 o 
   0  -7   8       11.62        9.86      0.98 o 
   1  -7   8      132.25      142.55      3.63 o 
   2  -7   8        0.19        0.98      1.55 o 
   3  -7   8       18.98       17.80      2.73 o 
   4  -7   8       37.50       34.33      3.95 o 
   5  -7   8        0.15        3.47      2.43 o 
   6  -7   8      187.29      211.14     29.23 o 
   7  -7   8       23.10       18.26      3.60 o 
   8  -7   8      209.16      195.60     25.37 o 
   9  -7   8       16.76       13.86      3.45 o 
 -10  -6   8        8.38       11.93      5.33 o 
  -9  -6   8        0.59        7.08      6.98 o 
  -8  -6   8        1.07        5.09      3.47 o 
  -7  -6   8        3.49        4.11      2.87 o 
  -6  -6   8       43.27       39.70      3.59 o 
  -5  -6   8      192.38      200.39      7.09 o 
  -4  -6   8      100.62      101.39      6.01 o 
  -3  -6   8      120.32      112.37      4.00 o 
  -2  -6   8      133.57      125.95     10.81 o 
  -1  -6   8        5.08       11.32      4.11 o 
   0  -6   8      542.95      592.92     14.62 o 
   1  -6   8        0.50        0.44      0.55 o 
   2  -6   8      442.00      444.32     17.26 o 
   3  -6   8       49.80       43.01      3.88 o 
   4  -6   8       17.79       12.07      2.63 o 
   5  -6   8      152.42      165.13     24.62 o 
   6  -6   8       85.20       88.66     12.96 o 
   7  -6   8      199.13      229.86     14.63 o 
   8  -6   8        2.84       84.24     54.88 o 
   9  -6   8       18.72       24.32      5.26 o 
 -10  -5   8        5.46        4.25      4.35 o 
  -9  -5   8        0.88       -0.40      2.90 o 
  -8  -5   8        3.09        5.19      3.40 o 
  -7  -5   8        0.08        3.30      2.66 o 
  -6  -5   8        2.78        4.35      2.49 o 
  -5  -5   8       21.82       26.96      3.17 o 
  -4  -5   8      160.63      144.67      3.51 o 
  -3  -5   8      932.86      902.01     64.72 o 
  -2  -5   8      192.17      226.40      6.31 o 
  -1  -5   8      271.90      293.05      6.53 o 
   0  -5   8       62.17       67.49      3.15 o 
   1  -5   8       11.28       14.83      1.99 o 
   2  -5   8       95.24      100.09      4.84 o 
   3  -5   8      132.36      131.50      7.87 o 
   4  -5   8      110.08      114.22      7.75 o 
   5  -5   8       83.27       84.65     15.10 o 
   6  -5   8       17.09        8.03      2.13 o 
   7  -5   8        4.28       13.45      3.74 o 
   8  -5   8      266.33      315.56     29.62 o 
   9  -5   8        6.36        7.80      2.76 o 
 -10  -4   8        6.43        6.07      7.85 o 
  -9  -4   8        0.42        5.26      4.05 o 
  -8  -4   8       15.65       24.61      5.46 o 
  -7  -4   8       55.50       48.57      6.34 o 
  -6  -4   8      229.34      265.44     15.41 o 
  -5  -4   8      380.66      362.89     15.65 o 
  -4  -4   8       39.56       40.37      1.08 o 
  -3  -4   8      175.05      187.75      3.38 o 
  -2  -4   8      301.22      312.97      7.91 o 
  -1  -4   8       68.48       73.80      2.50 o 
   0  -4   8     1552.95     1575.27     44.37 o 
   1  -4   8        0.03        0.22      0.50 o 
   2  -4   8      165.12      177.33     10.76 o 
   3  -4   8       85.34       89.20      4.93 o 
   4  -4   8      505.14      507.72     62.54 o 
   5  -4   8      876.75      878.60     94.67 o 
   6  -4   8        1.93        8.09      2.60 o 
   7  -4   8       37.25       28.88      3.29 o 
   8  -4   8        0.56        3.03      2.05 o 
   9  -4   8        0.81        1.67      2.13 o 
 -10  -3   8       53.78       64.18     17.03 o 
  -9  -3   8       29.41       35.61      7.32 o 
  -8  -3   8       14.05       18.27      5.06 o 
  -7  -3   8       69.74       71.11      7.66 o 
  -6  -3   8      113.64      127.53      9.52 o 
  -5  -3   8       21.23       26.83      0.71 o 
  -4  -3   8        0.17        0.06      0.53 o 
  -3  -3   8      884.30      945.86     18.47 o 
  -2  -3   8      218.37      224.93      3.72 o 
  -1  -3   8       13.27        8.70      0.89 o 
   0  -3   8       19.07       23.36      1.29 o 
   1  -3   8      977.79     1018.06     26.15 o 
   2  -3   8      737.11      712.80     22.98 o 
   3  -3   8      480.61      454.59     29.06 o 
   4  -3   8       41.72       37.50      7.47 o 
   5  -3   8       45.19       39.33      3.56 o 
   6  -3   8      188.47      188.86     16.06 o 
   7  -3   8       13.91       13.90      1.69 o 
   8  -3   8        8.91        5.43      2.32 o 
   9  -3   8        5.62       11.64      3.03 o 
 -10  -2   8       41.57       43.27      8.97 o 
  -9  -2   8       11.13        8.02      4.72 o 
  -8  -2   8        0.41        6.74      3.91 o 
  -7  -2   8       55.30       58.79      7.35 o 
  -6  -2   8      153.59      170.17     11.58 o 
  -5  -2   8       99.19      110.31      4.23 o 
  -4  -2   8      322.99      318.92      8.40 o 
  -3  -2   8       40.68       40.71      1.60 o 
  -2  -2   8       65.57       61.74      2.24 o 
  -1  -2   8      267.50      272.56      7.32 o 
   0  -2   8      173.42      170.84      4.28 o 
   1  -2   8       55.58       64.49      2.86 o 
   2  -2   8      284.21      268.83      5.99 o 
   3  -2   8      577.93      520.30     13.42 o 
   4  -2   8      380.39      337.68     21.24 o 
   5  -2   8      568.02      462.36     22.50 o 
   6  -2   8        1.66        2.56      4.11 o 
   7  -2   8       66.93       63.01      6.88 o 
   8  -2   8       16.84       17.43      7.79 o 
   9  -2   8       71.11       79.10      6.54 o 
 -10  -1   8        0.41       -0.10      3.51 o 
  -9  -1   8        3.82        6.27      4.42 o 
  -8  -1   8       35.19       45.42      7.76 o 
  -7  -1   8       23.66       26.60      3.39 o 
  -6  -1   8        0.32        2.16      2.76 o 
  -5  -1   8        5.68        7.44      0.89 o 
  -4  -1   8     1046.30     1091.22     28.03 o 
  -3  -1   8        3.81        4.98      0.91 o 
  -2  -1   8      376.82      384.70     10.63 o 
  -1  -1   8      432.24      461.75     15.19 o 
   0  -1   8       16.31       20.33      1.51 o 
   1  -1   8      312.90      308.05      8.27 o 
   2  -1   8      415.15      363.38     10.33 o 
   3  -1   8        3.61        7.74      1.04 o 
   4  -1   8       10.16       12.64      3.07 o 
   5  -1   8       48.07       59.77     10.02 o 
   6  -1   8      420.47      355.91     20.25 o 
   7  -1   8       18.27       27.24      5.12 o 
   8  -1   8       49.47       48.94     12.07 o 
  -9   0   8       30.55       35.14      8.06 o 
  -8   0   8       17.67       21.51      3.64 o 
  -7   0   8      394.36      450.70     33.16 o 
  -6   0   8      104.13       98.01      6.32 o 
  -5   0   8       23.12       25.37      1.88 o 
  -4   0   8       62.84       59.07      3.17 o 
  -3   0   8      203.52      206.39      9.99 o 
  -2   0   8       32.72       30.98      1.86 o 
  -1   0   8        1.56        4.04      2.36 o 
   0   0   8      115.98      103.39      3.56 o 
   1   0   8       31.15       31.08      2.01 o 
   2   0   8        1.59        1.92      1.25 o 
   3   0   8      218.79      233.68     11.37 o 
   4   0   8      388.40      414.25     18.76 o 
   5   0   8      507.56      429.85     23.59 o 
   6   0   8        3.64        1.72      2.63 o 
   7   0   8      101.65       93.81      9.38 o 
   8   0   8        0.09        0.81      4.85 o 
  -9   1   8      143.74      169.51     18.36 o 
  -8   1   8       38.73       44.68      6.46 o 
  -7   1   8        0.78       -1.59      2.90 o 
  -6   1   8      135.36      130.06      5.59 o 
  -5   1   8      156.70      143.49      8.27 o 
  -4   1   8       12.75       10.57      1.33 o 
  -3   1   8        1.60        3.59      2.09 o 
  -2   1   8        2.09        1.10      1.16 o 
  -1   1   8      111.42      115.45      3.85 o 
   0   1   8       41.49       42.14      2.36 o 
   1   1   8      764.53      756.33     30.29 o 
   2   1   8      847.72      813.40     26.18 o 
   3   1   8      326.14      332.01     12.59 o 
   4   1   8      149.13      151.96      9.24 o 
   5   1   8       77.23       77.74      5.38 o 
   6   1   8       58.17       59.26      7.66 o 
   7   1   8       69.62       81.19      9.38 o 
   8   1   8       29.87       10.55      7.86 o 
  -8   2   8      172.64      184.01     11.77 o 
  -7   2   8        2.36        3.64      2.70 o 
  -6   2   8        4.08        2.66      1.68 o 
  -5   2   8      158.38      161.60      5.60 o 
  -4   2   8      100.25      100.27      6.17 o 
  -3   2   8       39.61       39.62      4.64 o 
  -2   2   8       68.91       81.79      3.05 o 
  -1   2   8       98.81      111.19      3.76 o 
   0   2   8       24.11       27.44      2.93 o 
   1   2   8        1.53        1.71      1.49 o 
   2   2   8      146.86      135.38      7.11 o 
   3   2   8      525.37      514.30     22.62 o 
   4   2   8       46.38       56.31      4.61 o 
   5   2   8       63.00       73.80      6.84 o 
   6   2   8        7.64        7.68      2.53 o 
   7   2   8       31.21       32.94      6.58 o 
  -8   3   8       35.66       35.54      6.00 o 
  -7   3   8       80.68      101.41     14.74 o 
  -6   3   8        0.11        2.04      0.89 o 
  -5   3   8       75.23       81.48      5.30 o 
  -4   3   8       19.40       18.76      1.82 o 
  -3   3   8        0.15        2.10      1.35 o 
  -2   3   8        5.98        7.61      1.55 o 
  -1   3   8      460.15      436.88     12.00 o 
   0   3   8      532.76      511.41     16.91 o 
   1   3   8      218.10      217.97      6.93 o 
   2   3   8        7.19        3.58      1.53 o 
   3   3   8       76.95       82.03      7.89 o 
   4   3   8       17.85       17.19      3.12 o 
   5   3   8        9.58       11.65      2.94 o 
   6   3   8       16.36       17.73      4.55 o 
  -7   4   8        4.89        3.14      3.14 o 
  -6   4   8        1.47        2.93      1.13 o 
  -5   4   8       23.67       20.72      2.76 o 
  -4   4   8       59.73       64.65      4.65 o 
  -3   4   8       77.54       83.82      5.95 o 
  -2   4   8       46.47       55.59      3.74 o 
  -1   4   8       82.68       82.10      9.25 o 
   0   4   8      353.36      355.83     11.03 o 
   1   4   8        0.03        2.32      1.58 o 
   2   4   8       78.31       86.35     10.58 o 
   3   4   8       97.38      107.50      7.20 o 
   4   4   8        1.28        0.44      1.89 o 
   5   4   8        7.88        8.39      4.08 o 
  -6   5   8       51.37       53.01      3.82 o 
  -5   5   8       28.60       36.81      4.70 o 
  -4   5   8        0.40       -1.28      1.41 o 
  -3   5   8       20.13       21.06      2.35 o 
  -2   5   8        5.11        4.68      1.59 o 
  -1   5   8       75.53       87.39      5.00 o 
   0   5   8       39.82       40.40      3.25 o 
   1   5   8        7.79        8.29      1.99 o 
   2   5   8       12.64       10.89      4.46 o 
   3   5   8       56.71       71.32      6.43 o 
   4   5   8        1.65        5.88      3.69 o 
  -4   6   8       10.68       10.93      3.04 o 
  -3   6   8        1.71        2.49      1.60 o 
  -2   6   8       46.69       54.07      3.96 o 
  -1   6   8       10.78        8.61      2.15 o 
   0   6   8        0.84        3.18      2.42 o 
   1   6   8        3.27        4.66      2.06 o 
   2   6   8      131.82      144.12      7.74 o 
   3   6   8        5.01        6.56      3.13 o 
  -3 -14   9      173.20      150.52     10.26 o 
  -2 -14   9       67.67       77.60      6.27 o 
  -1 -14   9        6.12        2.87      3.98 o 
   0 -14   9       59.96       74.26      6.39 o 
   1 -14   9      134.22      126.50     14.07 o 
   2 -14   9        0.19       -2.40      2.40 o 
   3 -14   9        5.34        6.31      3.07 o 
  -5 -13   9        0.15        2.87      9.86 o 
  -4 -13   9        8.98       10.57      3.12 o 
  -3 -13   9        6.20        6.81      2.30 o 
  -2 -13   9       44.33       51.72      4.63 o 
  -1 -13   9        8.36        4.56      2.63 o 
   0 -13   9       34.11       39.42      4.21 o 
   1 -13   9        0.20        1.95      2.47 o 
   2 -13   9        0.98        1.39      2.14 o 
   3 -13   9       37.46       40.28      5.68 o 
   4 -13   9       68.26       58.13      7.66 o 
  -6 -12   9        1.72        0.70      1.69 o 
  -5 -12   9        2.54        6.07      1.92 o 
  -4 -12   9        1.45        4.27      2.75 o 
  -3 -12   9       57.56       63.25      4.34 o 
  -2 -12   9       43.24       68.74      8.35 o 
  -1 -12   9        1.38        3.47      1.86 o 
   0 -12   9        5.25        6.88      2.18 o 
   1 -12   9       83.36       88.41      5.90 o 
   2 -12   9       14.37       23.13      3.97 o 
   3 -12   9        0.65        2.25      2.10 o 
   4 -12   9       11.01       12.98      6.84 o 
   5 -12   9        0.20        0.91      2.76 o 
  -7 -11   9       34.71       29.22      4.57 o 
  -6 -11   9       13.39        9.84      1.97 o 
  -5 -11   9        1.92        1.85      2.35 o 
  -4 -11   9       24.76       22.41      3.98 o 
  -3 -11   9       26.81       19.52      2.91 o 
  -2 -11   9       68.09       52.39      3.68 o 
  -1 -11   9       97.57      120.36      7.37 o 
   0 -11   9        0.48        1.75      1.49 o 
   1 -11   9        1.89        2.74      2.76 o 
   2 -11   9       72.52       70.49      8.05 o 
   3 -11   9        3.69        8.58      5.63 o 
   4 -11   9      178.20      220.59     14.12 o 
   5 -11   9        5.79        4.75      3.10 o 
   6 -11   9       15.94       19.79      4.85 o 
  -8 -10   9        0.17       -3.24      3.94 o 
  -7 -10   9       15.35       12.10      4.75 o 
  -6 -10   9       17.67       16.64      2.16 o 
  -5 -10   9       43.30       49.95      3.00 o 
  -4 -10   9        5.16        9.65      1.42 o 
  -3 -10   9       32.48       25.17      3.78 o 
  -2 -10   9      249.42      208.85     21.65 o 
  -1 -10   9       42.70       29.66      4.33 o 
   0 -10   9       11.19       12.36      2.75 o 
   1 -10   9      903.28      837.13     28.97 o 
   2 -10   9      160.65      131.45      8.21 o 
   3 -10   9       62.62       72.69      9.95 o 
   4 -10   9        9.47       10.15      3.40 o 
   5 -10   9       65.76       71.65      7.59 o 
   6 -10   9       45.83       69.81      8.06 o 
   7 -10   9        6.80        9.71      4.08 o 
  -8  -9   9      141.45      151.32     14.28 o 
  -7  -9   9        7.01        7.69      6.54 o 
  -6  -9   9       27.45       32.36      2.14 o 
  -5  -9   9       18.00       21.88      2.46 o 
  -4  -9   9       15.22        8.53      1.50 o 
  -3  -9   9      174.91      201.87     10.93 o 
  -2  -9   9      100.54       92.36      6.12 o 
  -1  -9   9      131.42      134.28      8.86 o 
   0  -9   9      221.71      206.59      5.62 o 
   1  -9   9       50.84       45.97      2.36 o 
   2  -9   9      111.99      110.54      6.95 o 
   3  -9   9       50.44       47.46      4.76 o 
   4  -9   9        1.75        3.34      2.43 o 
   5  -9   9       45.98       59.32      6.51 o 
   6  -9   9       11.74       12.84      3.98 o 
   7  -9   9      101.90      109.16      9.28 o 
  -9  -8   9        6.93       -0.84      3.37 o 
  -8  -8   9      138.53      140.92     21.40 o 
  -7  -8   9        1.02        0.34      2.43 o 
  -6  -8   9      124.15      121.78      5.89 o 
  -5  -8   9       95.00      104.08     11.81 o 
  -4  -8   9        1.07        1.31      1.16 o 
  -3  -8   9       19.87       13.91      1.76 o 
  -2  -8   9       10.16        7.65      1.24 o 
  -1  -8   9        4.48        7.36      1.95 o 
   0  -8   9        0.03        3.40      1.43 o 
   1  -8   9      237.45      231.16      4.65 o 
   2  -8   9       14.81       12.17      2.53 o 
   3  -8   9      665.77      707.95     33.09 o 
   4  -8   9       83.02       97.61      7.66 o 
   5  -8   9       89.11      106.42      8.87 o 
   6  -8   9      237.92      227.34     26.32 o 
   7  -8   9      168.84      170.20     13.15 o 
   8  -8   9       33.39       39.48      8.18 o 
  -9  -7   9       12.59       15.37      5.43 o 
  -8  -7   9       18.84       23.26      5.66 o 
  -7  -7   9        9.78        5.56      3.27 o 
  -6  -7   9      127.79      120.11      5.87 o 
  -5  -7   9      144.67      164.62      5.67 o 
  -4  -7   9      190.62      220.53     12.70 o 
  -3  -7   9        8.23        9.60      1.31 o 
  -2  -7   9       33.13       30.58      3.76 o 
  -1  -7   9        0.96        6.07      1.08 o 
   0  -7   9     2113.55     2101.18     72.16 o 
   1  -7   9        6.89       11.15      0.66 o 
   2  -7   9       14.41       12.58      2.46 o 
   3  -7   9      293.52      297.90     13.90 o 
   4  -7   9      125.73      126.02     13.91 o 
   5  -7   9      601.35      610.17     86.98 o 
   6  -7   9        7.22       11.78      4.11 o 
   7  -7   9        6.23        9.45      2.84 o 
   8  -7   9       35.43       42.96      5.08 o 
  -9  -6   9        1.45        2.76      6.17 o 
  -8  -6   9      213.39      219.00     17.23 o 
  -7  -6   9       52.04       64.89      7.42 o 
  -6  -6   9       22.66       23.06      0.80 o 
  -5  -6   9       74.87       67.54      2.01 o 
  -4  -6   9      234.57      234.52      5.32 o 
  -3  -6   9       52.30       39.34      2.22 o 
  -2  -6   9      167.52      153.02      5.28 o 
  -1  -6   9      478.80      506.21     14.25 o 
   0  -6   9     1019.24     1049.63     33.52 o 
   1  -6   9       23.36       17.30      2.50 o 
   2  -6   9      508.99      503.49     49.35 o 
   3  -6   9        7.24        6.32      1.68 o 
   4  -6   9       10.05       11.53      2.68 o 
   5  -6   9        0.42        0.31      3.13 o 
   6  -6   9      110.07      128.68     28.52 o 
   7  -6   9        3.73        6.20      4.65 o 
   8  -6   9      120.42      131.51     17.92 o 
  -9  -5   9       10.99       13.01      5.33 o 
  -8  -5   9       57.52       65.54      8.84 o 
  -7  -5   9      101.20       98.94      9.48 o 
  -6  -5   9       38.64       31.94      5.06 o 
  -5  -5   9       34.83       34.07      2.39 o 
  -4  -5   9      103.34      115.56      3.82 o 
  -3  -5   9      143.51      155.61      3.86 o 
  -2  -5   9        5.61        4.85      1.10 o 
  -1  -5   9       34.73       36.55      1.79 o 
   0  -5   9     1043.88     1078.63     32.53 o 
   1  -5   9       45.93       48.06      2.74 o 
   2  -5   9      637.52      605.24     18.68 o 
   3  -5   9       76.79       73.74      6.65 o 
   4  -5   9       69.76       61.08      4.02 o 
   5  -5   9        0.08       -0.42      2.44 o 
   6  -5   9       69.58       61.01      4.70 o 
   7  -5   9        1.16        3.04      3.74 o 
   8  -5   9      206.33      220.61     23.95 o 
  -9  -4   9        0.33        0.74      3.37 o 
  -8  -4   9      179.23      190.43     15.91 o 
  -7  -4   9        2.22        1.42      2.73 o 
  -6  -4   9       79.83      105.03      8.74 o 
  -5  -4   9       31.93       26.83      1.14 o 
  -4  -4   9        0.46        1.63      0.83 o 
  -3  -4   9      201.96      217.17      8.33 o 
  -2  -4   9      122.74      146.50      6.61 o 
  -1  -4   9      255.23      243.44      6.39 o 
   0  -4   9      154.38      154.31      4.38 o 
   1  -4   9     1003.70     1064.35     34.40 o 
   2  -4   9      108.92      104.82      2.29 o 
   3  -4   9      355.37      347.36     15.49 o 
   4  -4   9      152.40      188.12     18.78 o 
   5  -4   9        4.61        5.92      2.38 o 
   6  -4   9       31.39       26.77      4.92 o 
   7  -4   9       10.22        5.60      3.37 o 
   8  -4   9       66.32       70.88      6.02 o 
  -9  -3   9       13.38        8.50      4.89 o 
  -8  -3   9      127.15      135.28     13.40 o 
  -7  -3   9      101.93      117.30     11.10 o 
  -6  -3   9       54.70       68.74      7.15 o 
  -5  -3   9       13.51       16.81      3.44 o 
  -4  -3   9      163.60      155.91      5.52 o 
  -3  -3   9        9.63        6.67      0.81 o 
  -2  -3   9      127.75      128.74      4.18 o 
  -1  -3   9      182.90      180.18      5.43 o 
   0  -3   9      186.07      185.57      4.84 o 
   1  -3   9      570.06      533.22     12.87 o 
   2  -3   9        6.95        4.64      0.81 o 
   3  -3   9       54.96       62.43      3.05 o 
   4  -3   9       20.18       10.81      1.39 o 
   5  -3   9       73.64       78.78      4.79 o 
   6  -3   9       76.84       86.46      2.56 o 
   7  -3   9      379.20      402.24     38.06 o 
   8  -3   9        0.47        0.33      4.26 o 
  -9  -2   9        0.07        2.39      3.98 o 
  -8  -2   9       35.68       34.67      7.15 o 
  -7  -2   9       38.64       44.72      7.25 o 
  -6  -2   9       10.24       15.42      3.06 o 
  -5  -2   9      135.94      124.26      6.92 o 
  -4  -2   9      742.16      743.16     23.42 o 
  -3  -2   9       18.78       14.62      1.55 o 
  -2  -2   9      277.33      273.09      7.10 o 
  -1  -2   9       29.13       38.88      6.95 o 
   0  -2   9      568.84      576.66     14.91 o 
   1  -2   9        1.93        2.88      0.96 o 
   2  -2   9      281.54      271.98      7.27 o 
   3  -2   9       27.83       19.88      2.20 o 
   4  -2   9       54.84       53.24      2.07 o 
   5  -2   9       25.12       20.11      1.28 o 
   6  -2   9       91.21       84.32      8.27 o 
   7  -2   9      507.56      488.79     43.33 o 
   8  -2   9       38.12       39.89      7.05 o 
  -9  -1   9        0.36        0.57      3.64 o 
  -8  -1   9       28.34       35.24      7.49 o 
  -7  -1   9       66.64       93.79      6.54 o 
  -6  -1   9       59.39       69.37      9.80 o 
  -5  -1   9        5.39        4.23      2.17 o 
  -4  -1   9       82.80       90.70      4.24 o 
  -3  -1   9      464.89      447.54     17.97 o 
  -2  -1   9       77.62       79.51      3.24 o 
  -1  -1   9      778.37      726.95     28.94 o 
   0  -1   9      365.08      364.09     13.74 o 
   1  -1   9       31.79       32.01      3.32 o 
   2  -1   9       61.35       56.96      3.55 o 
   3  -1   9      231.21      214.93      6.08 o 
   4  -1   9      219.43      187.38      7.62 o 
   5  -1   9       15.71       10.22      3.71 o 
   6  -1   9        6.50       10.69      3.91 o 
   7  -1   9        2.26       -6.78      6.78 o 
   8  -1   9       15.87       10.69      4.62 o 
  -9   0   9        1.93        2.49      4.48 o 
  -8   0   9        1.01        2.27      2.26 o 
  -7   0   9      102.71      100.39      7.12 o 
  -6   0   9      109.06      105.10      7.30 o 
  -5   0   9       33.64       34.12      2.70 o 
  -4   0   9      324.31      327.90      9.28 o 
  -3   0   9       19.12       14.45      1.25 o 
  -2   0   9        0.60        1.20      0.96 o 
  -1   0   9       69.61       72.90      4.83 o 
   0   0   9      526.42      532.65     21.05 o 
   1   0   9        9.37        8.06      1.69 o 
   2   0   9      260.79      253.86      7.79 o 
   3   0   9        1.89        3.50      2.05 o 
   4   0   9      181.42      152.38     93.52 o 
   5   0   9        0.16        0.17      2.33 o 
   6   0   9      174.19      158.54     13.24 o 
   7   0   9       96.30       80.06     16.36 o 
  -8   1   9        0.28        2.91      3.35 o 
  -7   1   9       16.15       20.20      3.60 o 
  -6   1   9       37.16       44.88      3.30 o 
  -5   1   9       39.31       37.86      3.18 o 
  -4   1   9       70.82       71.42      2.63 o 
  -3   1   9       58.98       67.72      3.35 o 
  -2   1   9       89.51       97.20      3.92 o 
  -1   1   9       21.91       18.64      1.92 o 
   0   1   9       11.48        9.88      1.57 o 
   1   1   9      568.92      535.66     19.19 o 
   2   1   9      116.92      120.00      4.66 o 
   3   1   9        1.15        1.76      1.23 o 
   4   1   9      148.90      133.34      7.43 o 
   5   1   9       66.41       72.39      8.80 o 
   6   1   9       23.96       22.56      5.83 o 
   7   1   9       76.16       74.28     16.39 o 
  -8   2   9       36.71       34.36      6.47 o 
  -7   2   9        0.60        5.02      3.14 o 
  -6   2   9       14.42       11.35      2.06 o 
  -5   2   9       51.78       61.53      5.63 o 
  -4   2   9        3.05        2.68      1.07 o 
  -3   2   9       67.58       64.92      3.58 o 
  -2   2   9       87.25      106.47      4.59 o 
  -1   2   9      126.24      131.06      5.92 o 
   0   2   9        2.16        2.39      1.43 o 
   1   2   9       73.52       76.43      4.20 o 
   2   2   9        0.01        2.93      1.87 o 
   3   2   9        7.82        9.25      1.84 o 
   4   2   9       14.76       16.61      3.16 o 
   5   2   9        8.27       10.08      2.90 o 
   6   2   9       28.96       22.93     10.28 o 
  -7   3   9       11.29        7.69      6.24 o 
  -6   3   9        0.76        6.78      5.63 o 
  -5   3   9       40.76       39.92      3.65 o 
  -4   3   9      146.98      155.85      5.59 o 
  -3   3   9      168.18      169.41      6.50 o 
  -2   3   9        8.93        8.69      1.83 o 
  -1   3   9       40.48       44.39      3.22 o 
   0   3   9        8.40        8.78      1.74 o 
   1   3   9        3.04        3.24      1.64 o 
   2   3   9      138.62      135.88      6.04 o 
   3   3   9      227.49      225.85     16.20 o 
   4   3   9       61.78       66.36      7.28 o 
   5   3   9       14.35        8.21      3.11 o 
  -6   4   9      101.45      107.67     10.53 o 
  -5   4   9        4.91        4.51      1.81 o 
  -4   4   9       27.12       24.48      2.76 o 
  -3   4   9       15.88        7.70      2.88 o 
  -2   4   9       12.77       11.25      3.22 o 
  -1   4   9        0.21        0.47      1.64 o 
   0   4   9      142.81      143.99      6.24 o 
   1   4   9       40.30       53.00      3.74 o 
   2   4   9       35.30       30.36      3.46 o 
   3   4   9      132.61      145.67     10.58 o 
   4   4   9      148.60      143.50     16.56 o 
  -4   5   9        0.71        0.71      1.47 o 
  -3   5   9        6.75        6.50      1.90 o 
  -2   5   9       30.15       26.69      3.27 o 
  -1   5   9        3.30        5.48      2.35 o 
   0   5   9       39.75       42.20      6.39 o 
   1   5   9        0.88        3.45      1.91 o 
   2   5   9       32.60       33.35      3.68 o 
  -2 -14  10       19.27       13.20      3.13 o 
  -1 -14  10        8.93        4.71      2.51 o 
   0 -14  10        2.10        2.17      2.72 o 
   1 -14  10       14.31       13.56      3.25 o 
   2 -14  10        1.25       -2.42      2.95 o 
  -4 -13  10       12.78       12.51      3.28 o 
  -3 -13  10       17.88        7.27      2.32 o 
  -2 -13  10       21.47       24.55      3.95 o 
  -1 -13  10        2.95        4.93      2.73 o 
   0 -13  10        0.07       -1.98      2.45 o 
   1 -13  10       13.51       14.94      9.24 o 
   2 -13  10        0.73        1.57      2.54 o 
   3 -13  10        0.81        5.62      4.35 o 
   4 -13  10        6.36        8.73      4.05 o 
  -6 -12  10       20.35       13.61      2.69 o 
  -5 -12  10        5.04        4.23      1.77 o 
  -4 -12  10        1.74        2.03      1.53 o 
  -3 -12  10       81.52       95.97     14.03 o 
  -2 -12  10        0.20        0.80      1.80 o 
  -1 -12  10       39.22       34.74      4.29 o 
   0 -12  10       22.20       26.45      3.93 o 
   1 -12  10       84.51       82.34      5.08 o 
   2 -12  10       16.64       23.02      4.70 o 
   3 -12  10      124.30      133.52     10.67 o 
   4 -12  10       27.57       36.55      6.10 o 
   5 -12  10       31.43       36.42     11.30 o 
  -6 -11  10       10.13        7.42      2.28 o 
  -5 -11  10        3.33        3.14      1.38 o 
  -4 -11  10       23.97       16.69      1.91 o 
  -3 -11  10       14.49       13.62      1.94 o 
  -2 -11  10        2.24        1.45      1.40 o 
  -1 -11  10       13.99       14.33      2.12 o 
   0 -11  10      186.39      167.67      8.14 o 
   1 -11  10       65.13       75.01      5.97 o 
   2 -11  10        3.40        1.42      2.16 o 
   3 -11  10        1.12       -0.61      2.16 o 
   4 -11  10        0.00       -0.24      2.26 o 
   5 -11  10        0.18       -4.08      5.33 o 
   6 -11  10        7.61        4.25      6.10 o 
  -7 -10  10       33.74       27.79      6.14 o 
  -6 -10  10        0.15        0.01      0.93 o 
  -5 -10  10       11.08       10.14      1.46 o 
  -4 -10  10        6.99        6.10      1.26 o 
  -3 -10  10       12.86       23.07      2.13 o 
  -2 -10  10       43.83       45.50      2.46 o 
  -1 -10  10       39.07       51.19      9.72 o 
   0 -10  10       24.75       28.46      3.20 o 
   1 -10  10       96.86       86.02      5.79 o 
   2 -10  10        6.39        4.75      2.39 o 
   3 -10  10        7.94       10.72      3.24 o 
   4 -10  10       91.47       98.96     14.81 o 
   5 -10  10       26.87       29.10      8.87 o 
   6 -10  10       20.78       16.66      7.82 o 
  -8  -9  10        3.52        4.45      3.91 o 
  -7  -9  10        2.45        3.71      5.53 o 
  -6  -9  10        0.00       -1.00      1.33 o 
  -5  -9  10       47.63       43.85      3.22 o 
  -4  -9  10      132.13      117.85      4.67 o 
  -3  -9  10       74.27       82.52      6.24 o 
  -2  -9  10        2.92        8.83      1.83 o 
  -1  -9  10       22.71       17.50      2.24 o 
   0  -9  10       44.51       56.08      4.22 o 
   1  -9  10       40.41       44.54     10.27 o 
   2  -9  10        0.08        2.39      1.99 o 
   3  -9  10        0.35       -2.19      2.19 o 
   4  -9  10        9.29       11.63      6.20 o 
   5  -9  10       87.68       85.80      8.64 o 
   6  -9  10       69.28       83.14      9.33 o 
   7  -9  10       22.58       12.72     12.66 o 
  -8  -8  10       36.15       25.86     10.35 o 
  -7  -8  10       16.58       21.07      5.09 o 
  -6  -8  10       22.01       12.68      2.26 o 
  -5  -8  10       17.18       17.51      2.53 o 
  -4  -8  10      122.98      115.94      6.97 o 
  -3  -8  10        3.64        6.33      1.53 o 
  -2  -8  10       61.66       50.34      5.94 o 
  -1  -8  10        2.65        2.01      1.01 o 
   0  -8  10        4.38        4.33      1.80 o 
   1  -8  10       36.96       46.49      1.77 o 
   2  -8  10      174.73      187.77     10.03 o 
   3  -8  10      135.01      166.61     16.44 o 
   4  -8  10        4.22        4.32      2.70 o 
   5  -8  10      104.22      106.00     10.88 o 
   6  -8  10       59.19       69.12     11.67 o 
   7  -8  10      194.36      222.64     32.08 o 
  -8  -7  10        5.81        5.90      3.98 o 
  -7  -7  10       39.13       39.89      6.41 o 
  -6  -7  10       20.68       18.35      1.51 o 
  -5  -7  10       25.51       14.22      1.76 o 
  -4  -7  10       46.06       71.00     21.20 o 
  -3  -7  10       53.15       55.18      2.66 o 
  -2  -7  10      211.70      237.25      7.80 o 
  -1  -7  10     1236.06     1380.94     48.09 o 
   0  -7  10      880.97      883.29     29.89 o 
   1  -7  10       70.04       75.03      5.13 o 
   2  -7  10      236.79      235.01     27.41 o 
   3  -7  10       27.32       22.89      2.81 o 
   4  -7  10      159.23      174.74     18.03 o 
   5  -7  10        4.97        9.33      2.51 o 
   6  -7  10       56.26       49.61      6.68 o 
   7  -7  10      204.04      151.34     14.59 o 
  -9  -6  10        3.84        3.30      4.18 o 
  -8  -6  10        0.23        7.01      4.31 o 
  -7  -6  10       14.71        9.51      4.15 o 
  -6  -6  10       34.94       30.03      2.99 o 
  -5  -6  10       61.10       61.83      2.11 o 
  -4  -6  10      349.15      336.85     15.80 o 
  -3  -6  10       30.05       33.80      2.32 o 
  -2  -6  10       31.26       47.61      4.29 o 
  -1  -6  10     1531.64     1535.38     46.39 o 
   0  -6  10       43.11       55.36      5.11 o 
   1  -6  10      192.72      168.28      7.71 o 
   2  -6  10      230.00      240.52     23.49 o 
   3  -6  10       34.01       38.86      3.44 o 
   4  -6  10       35.17       65.05     19.34 o 
   5  -6  10       97.73      108.39     11.07 o 
   6  -6  10      107.87      131.71     11.03 o 
   7  -6  10      118.75      107.38     11.54 o 
  -9  -5  10        4.35        8.93      5.06 o 
  -8  -5  10        0.51       -0.91      3.14 o 
  -7  -5  10       67.30       71.41      8.67 o 
  -6  -5  10       66.22       86.05      8.40 o 
  -5  -5  10      323.99      281.63      9.33 o 
  -4  -5  10      127.01      116.26      4.93 o 
  -3  -5  10       28.01       24.47      2.28 o 
  -2  -5  10        8.95       11.62      1.48 o 
  -1  -5  10        3.62        5.23      1.00 o 
   0  -5  10       16.17       12.40      2.08 o 
   1  -5  10      111.95      116.49      7.51 o 
   2  -5  10      248.63      265.26     22.40 o 
   3  -5  10      162.18      171.58     20.15 o 
   4  -5  10      235.88      205.19      8.77 o 
   5  -5  10      130.40      138.50     14.21 o 
   6  -5  10        0.25       -0.64      2.46 o 
   7  -5  10      218.66      211.73     17.16 o 
   8  -5  10       16.49       27.92      6.30 o 
  -9  -4  10       22.18       28.49      7.45 o 
  -8  -4  10        0.30       -1.48      3.37 o 
  -7  -4  10       48.07       46.31      7.42 o 
  -6  -4  10        3.47        7.82      3.47 o 
  -5  -4  10      199.92      194.25     15.11 o 
  -4  -4  10       34.98       37.22      1.91 o 
  -3  -4  10       26.81       32.73      3.44 o 
  -2  -4  10      195.15      217.96      4.79 o 
  -1  -4  10      365.06      336.86      9.11 o 
   0  -4  10        0.63        0.61      0.87 o 
   1  -4  10      142.53      146.72      3.80 o 
   2  -4  10       33.59       30.74      5.69 o 
   3  -4  10      215.32      205.35     14.79 o 
   4  -4  10      318.15      344.07     40.32 o 
   5  -4  10        7.05        2.22      1.85 o 
   6  -4  10       41.06       64.14      7.59 o 
   7  -4  10       36.21       38.24      6.81 o 
  -9  -3  10       47.01       48.29      9.58 o 
  -8  -3  10        3.39        6.54      4.48 o 
  -7  -3  10       16.46       16.69      5.33 o 
  -6  -3  10       27.54       28.49      5.50 o 
  -5  -3  10      275.21      250.79     17.24 o 
  -4  -3  10       13.12       15.05      1.01 o 
  -3  -3  10        0.60        1.24      0.85 o 
  -2  -3  10       63.16       63.43      2.89 o 
  -1  -3  10       35.74       38.19      2.55 o 
   0  -3  10       20.34       25.74      1.81 o 
   1  -3  10       56.85       62.12      4.47 o 
   2  -3  10        0.51        1.84      1.31 o 
   3  -3  10       48.74       60.38      3.63 o 
   4  -3  10       21.86       26.72      2.38 o 
   5  -3  10       37.24       42.51      1.77 o 
   6  -3  10      204.10      181.93     14.09 o 
   7  -3  10       33.29       33.22      4.46 o 
  -8  -2  10        5.18        9.78      5.16 o 
  -7  -2  10        0.05        1.58      3.34 o 
  -6  -2  10       31.19       39.50      4.47 o 
  -5  -2  10        6.57        4.74      0.67 o 
  -4  -2  10       29.33       24.13      1.26 o 
  -3  -2  10        1.70        2.17      0.96 o 
  -2  -2  10       92.58       89.63      4.25 o 
  -1  -2  10      117.74      127.56      9.45 o 
   0  -2  10        0.28        2.95      1.75 o 
   1  -2  10      312.76      276.03      9.54 o 
   2  -2  10        3.05        0.59      1.94 o 
   3  -2  10      622.72      568.37     18.07 o 
   4  -2  10        6.59        3.31      1.46 o 
   5  -2  10       36.35       37.73      4.04 o 
   6  -2  10      186.64      185.40     14.86 o 
   7  -2  10       24.06       25.46      5.93 o 
  -8  -1  10        0.24       -1.42      3.74 o 
  -7  -1  10        7.14        8.34      2.78 o 
  -6  -1  10      124.92      138.71     13.86 o 
  -5  -1  10        0.24        0.62      0.59 o 
  -4  -1  10       41.54       43.84      5.58 o 
  -3  -1  10       38.37       47.10      2.76 o 
  -2  -1  10       90.62      100.73      4.93 o 
  -1  -1  10       12.14       13.60      1.77 o 
   0  -1  10      118.57      106.09      4.25 o 
   1  -1  10      162.90      162.90      5.50 o 
   2  -1  10       63.48       50.58      8.45 o 
   3  -1  10       82.51       82.41      3.72 o 
   4  -1  10      149.73      127.68      7.36 o 
   5  -1  10       17.89        9.34      8.41 o 
   6  -1  10       15.54       12.24      4.55 o 
   7  -1  10        0.00       -2.06      3.44 o 
  -8   0  10        1.46        0.64      3.30 o 
  -7   0  10        1.57        1.52      2.12 o 
  -6   0  10       36.48       35.71     11.50 o 
  -5   0  10       31.59       34.99      2.82 o 
  -4   0  10       70.43       71.11      3.57 o 
  -3   0  10       13.20       11.35      1.81 o 
  -2   0  10      368.17      381.21     15.37 o 
  -1   0  10        2.68        3.21      1.11 o 
   0   0  10        2.55        3.11      1.34 o 
   1   0  10       16.68       13.67      1.60 o 
   2   0  10      247.35      239.13     12.70 o 
   3   0  10      104.02       99.69     15.61 o 
   4   0  10        1.50        2.34      2.12 o 
   5   0  10        1.13        3.01      1.31 o 
   6   0  10       24.69        8.60     10.35 o 
  -7   1  10        2.22        2.36      2.93 o 
  -6   1  10       22.46       29.13      5.02 o 
  -5   1  10      226.51      214.97      7.94 o 
  -4   1  10       70.21       73.53      3.02 o 
  -3   1  10       72.68       73.75      5.95 o 
  -2   1  10       82.93       78.78      5.20 o 
  -1   1  10      276.56      290.92     15.31 o 
   0   1  10      141.76      138.29      5.89 o 
   1   1  10       60.62       65.68      4.58 o 
   2   1  10       42.06       44.63      5.08 o 
   3   1  10        0.04       -1.21      1.21 o 
   4   1  10        8.05        7.17      1.59 o 
   5   1  10       74.26       63.25      4.02 o 
  -6   2  10        4.76        3.14      2.90 o 
  -5   2  10       33.40       22.90      2.31 o 
  -4   2  10        0.98        1.97      1.24 o 
  -3   2  10       73.08       77.51      7.75 o 
  -2   2  10       81.28       82.57      5.03 o 
  -1   2  10        0.26        2.21      1.69 o 
   0   2  10      153.04      155.66      6.59 o 
   1   2  10       19.88       22.30      3.05 o 
   2   2  10      237.26      234.92      9.83 o 
   3   2  10       90.88       81.83      6.02 o 
   4   2  10       53.60       59.28      8.94 o 
   5   2  10       47.82       57.48      6.18 o 
  -5   3  10       44.25       34.05      4.19 o 
  -4   3  10        2.86        3.36      1.39 o 
  -3   3  10       30.26       24.31      2.64 o 
  -2   3  10       46.63       48.14      4.16 o 
  -1   3  10        0.04        0.50      1.43 o 
   0   3  10       47.82       49.21      4.56 o 
   1   3  10       15.15       16.45      4.01 o 
   2   3  10        6.21        6.39      2.19 o 
   3   3  10       35.42       44.33      5.24 o 
  -4   4  10        2.37        5.78      2.00 o 
  -3   4  10       88.61       97.88      8.23 o 
  -2   4  10       45.05       49.64      8.59 o 
  -1   4  10        0.94        5.23      2.15 o 
   0   4  10      125.38      135.70      9.87 o 
   1   4  10       40.29       37.44      4.70 o 
   2   4  10        0.89        1.13      1.62 o 
   0 -14  11        1.10       -1.08      2.03 o 
  -4 -13  11       38.51       38.82      5.61 o 
  -3 -13  11       18.67        8.36      1.98 o 
  -2 -13  11       25.69       22.49      3.21 o 
  -1 -13  11       59.95       55.93      5.00 o 
   0 -13  11       19.83       29.71      4.84 o 
   1 -13  11       94.26       92.99     53.39 o 
   2 -13  11       94.92       94.84      9.24 o 
   3 -13  11       76.87       89.56     15.85 o 
  -5 -12  11       18.36       16.50      2.12 o 
  -4 -12  11       11.36       17.19      2.18 o 
  -3 -12  11        3.32        0.07      1.10 o 
  -2 -12  11       35.78       34.71      3.09 o 
  -1 -12  11       91.51      106.31      8.46 o 
   0 -12  11      101.61       76.19      7.22 o 
   1 -12  11        0.64        2.90      2.66 o 
   2 -12  11        7.56        9.81      3.47 o 
   3 -12  11        0.29       -2.19      4.65 o 
   4 -12  11       19.10       16.49      4.65 o 
  -6 -11  11       10.76        5.70      3.57 o 
  -5 -11  11       10.48       10.27      2.19 o 
  -4 -11  11       92.26       92.88     18.41 o 
  -3 -11  11       21.38       11.73      2.02 o 
  -2 -11  11       15.41       17.70      2.26 o 
  -1 -11  11        4.42        2.61      1.72 o 
   0 -11  11       16.13       17.93      3.30 o 
   1 -11  11        0.14       -0.51      2.02 o 
   2 -11  11        0.40        2.93      2.49 o 
   3 -11  11       20.76       20.97      7.49 o 
   4 -11  11        0.40        1.28      2.66 o 
   5 -11  11        0.61        1.08      2.97 o 
  -7 -10  11       10.91        6.91      4.18 o 
  -6 -10  11       33.02       29.30      5.70 o 
  -5 -10  11       27.06       24.28      2.97 o 
  -4 -10  11       10.36        6.29      2.85 o 
  -3 -10  11       19.77       16.91      2.65 o 
  -2 -10  11       72.97       68.97      7.93 o 
  -1 -10  11       39.22       49.95      8.18 o 
   0 -10  11        1.48        1.28      1.33 o 
   1 -10  11        5.82        4.32      1.50 o 
   2 -10  11       53.63       51.71      5.63 o 
   3 -10  11       47.77       76.32      7.39 o 
   4 -10  11      206.00      258.16     17.40 o 
   5 -10  11      162.01      191.59     14.48 o 
   6 -10  11       45.45       59.04      8.55 o 
  -7  -9  11        7.31        2.46      5.66 o 
  -6  -9  11        3.11       -1.38      4.72 o 
  -5  -9  11       49.18       61.66     12.56 o 
  -4  -9  11       52.99       46.37      6.22 o 
  -3  -9  11        6.96        8.40      1.61 o 
  -2  -9  11      114.01      101.21      6.94 o 
  -1  -9  11       33.66       25.75      2.69 o 
   0  -9  11       42.07       42.15      3.84 o 
   1  -9  11       16.80       18.64      3.27 o 
   2  -9  11      105.71      133.20     13.87 o 
   3  -9  11       17.74       34.29      4.99 o 
   4  -9  11      332.91      319.88     38.49 o 
   5  -9  11        0.19        0.05      2.06 o 
   6  -9  11        0.55        2.72      4.16 o 
  -8  -8  11       38.03       30.52     11.94 o 
  -7  -8  11       15.23       12.81      7.82 o 
  -6  -8  11       14.12       13.59      4.25 o 
  -5  -8  11        5.33        8.84      1.97 o 
  -4  -8  11        6.58        7.65      1.63 o 
  -3  -8  11        3.09        4.67      2.07 o 
  -2  -8  11       12.25       20.86      2.05 o 
  -1  -8  11      158.87      171.83      5.65 o 
   0  -8  11      104.66       89.22      3.61 o 
   1  -8  11        0.08        3.03      2.02 o 
   2  -8  11        0.36        0.48      1.40 o 
   3  -8  11       33.28       36.88      7.27 o 
   4  -8  11       32.08       45.26     18.11 o 
   5  -8  11       19.45       17.92      3.48 o 
   6  -8  11       16.87       23.80      4.88 o 
  -8  -7  11        8.52        3.94      4.08 o 
  -7  -7  11        1.06        3.03      3.44 o 
  -6  -7  11       33.92       28.02      5.43 o 
  -5  -7  11       17.78       13.55      2.00 o 
  -4  -7  11      117.57      141.22      7.07 o 
  -3  -7  11        0.60        1.70      1.03 o 
  -2  -7  11       80.28       89.84      7.27 o 
  -1  -7  11       27.34       37.98      4.02 o 
   0  -7  11      405.98      420.69     19.62 o 
   1  -7  11       48.33       52.36      8.94 o 
   2  -7  11       24.76       25.80      2.92 o 
   3  -7  11       42.57       58.82      4.59 o 
   4  -7  11       43.07       59.79      6.51 o 
   5  -7  11       11.07       14.77      3.13 o 
   6  -7  11        0.79       -1.14      3.71 o 
   7  -7  11       27.51       29.25      4.83 o 
  -8  -6  11        2.78        3.67      3.94 o 
  -7  -6  11        4.38        7.79      4.15 o 
  -6  -6  11       16.95       16.42      4.52 o 
  -5  -6  11        1.08        1.08      0.67 o 
  -4  -6  11      125.99      110.76      4.15 o 
  -3  -6  11        0.01        1.19      1.42 o 
  -2  -6  11        0.78        0.33      0.89 o 
  -1  -6  11       12.98       11.24      1.37 o 
   0  -6  11      305.31      296.33     19.67 o 
   1  -6  11      150.77      144.21     15.53 o 
   2  -6  11        0.23       -0.42      2.90 o 
   3  -6  11       33.16       36.52     10.20 o 
   4  -6  11       53.78       54.84      6.54 o 
   5  -6  11      224.61      236.90     25.76 o 
   6  -6  11       14.08       15.34      3.48 o 
   7  -6  11        0.26       -0.38      2.20 o 
  -8  -5  11       12.24       20.30      6.20 o 
  -7  -5  11       22.60       15.00      5.16 o 
  -6  -5  11        4.81        7.21      3.67 o 
  -5  -5  11        8.67        9.84      1.82 o 
  -4  -5  11        8.18        9.62      1.30 o 
  -3  -5  11        1.19        0.12      0.89 o 
  -2  -5  11      227.53      252.65     13.03 o 
  -1  -5  11        0.17       -0.52      0.93 o 
   0  -5  11        2.91        5.33      1.51 o 
   1  -5  11       48.57       61.13      6.14 o 
   2  -5  11      122.88      124.16      7.41 o 
   3  -5  11      109.04      112.33     19.51 o 
   4  -5  11      167.40      186.83     11.24 o 
   5  -5  11       78.10       81.06      6.10 o 
   6  -5  11      276.65      306.77     26.63 o 
   7  -5  11        2.40        1.93      2.34 o 
  -8  -4  11        7.33        9.54      5.26 o 
  -7  -4  11      161.31      183.06     17.18 o 
  -6  -4  11        5.92       11.77      4.45 o 
  -5  -4  11       49.39       44.63      5.21 o 
  -4  -4  11       12.28       13.49      2.49 o 
  -3  -4  11      109.67      118.29      6.04 o 
  -2  -4  11      271.52      289.10     12.21 o 
  -1  -4  11       17.74       20.24      1.82 o 
   0  -4  11      137.02      159.59      7.79 o 
   1  -4  11       65.06       80.53     11.67 o 
   2  -4  11       66.88       42.19      8.35 o 
   3  -4  11       27.30       28.83      3.00 o 
   4  -4  11       63.18       67.85      5.17 o 
   5  -4  11      115.76      109.12      7.21 o 
   6  -4  11       51.66       58.58      5.85 o 
   7  -4  11        5.43        7.76      3.76 o 
  -8  -3  11       18.57       17.46      6.41 o 
  -7  -3  11      120.00      144.11     14.82 o 
  -6  -3  11       81.86      106.85     11.47 o 
  -5  -3  11       26.76       25.80      2.93 o 
  -4  -3  11        1.95       -0.56      0.89 o 
  -3  -3  11       43.99       46.10      2.72 o 
  -2  -3  11      133.04      129.50      6.00 o 
  -1  -3  11       22.98       27.32      4.13 o 
   0  -3  11        7.43        8.11      1.49 o 
   1  -3  11      347.66      335.83     18.36 o 
   2  -3  11        0.15        0.80      1.11 o 
   3  -3  11       54.01       53.24      5.14 o 
   4  -3  11       61.39       53.53      6.95 o 
   5  -3  11        0.91       -1.42      2.90 o 
   6  -3  11        1.72        4.35      3.67 o 
  -8  -2  11        2.72        2.53      4.25 o 
  -7  -2  11       33.68       50.18      8.73 o 
  -6  -2  11       35.28       35.38      4.12 o 
  -5  -2  11       35.95       37.52      2.72 o 
  -4  -2  11       36.83       34.54      4.82 o 
  -3  -2  11       18.38       14.65      4.20 o 
  -2  -2  11       37.29       35.82      2.65 o 
  -1  -2  11        0.08        2.63      1.63 o 
   0  -2  11      203.57      216.18      7.73 o 
   1  -2  11      135.68      119.63      7.71 o 
   2  -2  11       37.53       31.00      2.17 o 
   3  -2  11       27.02       23.92      3.22 o 
   4  -2  11       15.03        9.86      3.81 o 
   5  -2  11       56.85       61.92      8.67 o 
   6  -2  11      177.75      180.00     16.11 o 
  -7  -1  11       14.07       15.95      3.55 o 
  -6  -1  11        9.84       12.74      3.14 o 
  -5  -1  11        9.68        4.89      1.35 o 
  -4  -1  11       12.71       10.38      2.43 o 
  -3  -1  11      216.23      217.47      7.99 o 
  -2  -1  11       63.72       58.54      3.51 o 
  -1  -1  11       19.36       19.74      2.90 o 
   0  -1  11        6.03        8.31      2.26 o 
   1  -1  11       39.20       34.67      2.55 o 
   2  -1  11       56.12       53.16      5.48 o 
   3  -1  11        2.35        1.26      1.16 o 
   4  -1  11       24.70       16.99     12.81 o 
   5  -1  11        3.24        3.27      3.71 o 
  -7   0  11        1.02        0.17      2.56 o 
  -6   0  11      118.73      151.25     18.86 o 
  -5   0  11       13.59        9.21      1.60 o 
  -4   0  11       60.65       58.48      5.99 o 
  -3   0  11        0.00        1.93      2.49 o 
  -2   0  11        0.61        1.35      2.40 o 
  -1   0  11        8.60        4.99      2.82 o 
   0   0  11        7.00        7.02      1.74 o 
   1   0  11      134.14      135.66     14.11 o 
   2   0  11      178.85      168.75     15.06 o 
   3   0  11       53.89       46.33      9.90 o 
   4   0  11        4.20        2.22      1.39 o 
   5   0  11       31.96       29.77      2.66 o 
  -6   1  11       17.23        9.04      3.67 o 
  -5   1  11        1.83        3.38      1.90 o 
  -4   1  11      132.90      114.19      5.67 o 
  -3   1  11        0.18       -0.16      1.14 o 
  -2   1  11      151.22      155.49      8.04 o 
  -1   1  11       87.99       87.21      4.56 o 
   0   1  11      305.25      278.18      9.24 o 
   1   1  11       18.19       15.54      2.54 o 
   2   1  11      218.26      219.69     15.74 o 
   3   1  11        8.23        6.57      1.97 o 
   4   1  11       32.26       24.94      7.59 o 
  -5   2  11        0.00       -0.68      1.96 o 
  -4   2  11       37.73       41.37      2.80 o 
  -3   2  11       16.28       19.69      2.59 o 
  -2   2  11        4.77        2.66      1.44 o 
  -1   2  11       62.48       70.49      4.77 o 
   0   2  11       98.24       98.12      7.20 o 
   1   2  11       21.66       15.86      2.59 o 
   2   2  11        3.66        6.35      2.37 o 
   3   2  11       11.23       14.89      2.36 o 
  -3   3  11       39.86       39.41      4.57 o 
  -2   3  11       26.47       23.82      3.16 o 
  -1   3  11        0.60        4.31      2.05 o 
   0   3  11       12.44       12.80      2.84 o 
  -2 -13  12        0.95       -1.04      1.58 o 
  -1 -13  12       45.75       52.54      6.64 o 
   0 -13  12        2.72        4.01      4.99 o 
   1 -13  12        3.99       -1.18      2.60 o 
  -4 -12  12        9.48       17.38      4.89 o 
  -3 -12  12        0.65        1.74      1.97 o 
  -2 -12  12       13.24       12.03      2.29 o 
  -1 -12  12       58.91       66.51      5.24 o 
   0 -12  12        5.69        3.30      4.65 o 
   1 -12  12        1.09        3.84      2.83 o 
   2 -12  12        0.89        1.42      2.53 o 
   3 -12  12        0.04        1.52      2.76 o 
  -5 -11  12        0.59        0.31      1.99 o 
  -4 -11  12        0.05        0.94      1.90 o 
  -3 -11  12        1.03        0.42      1.57 o 
  -2 -11  12        4.95        2.75      1.55 o 
  -1 -11  12       24.20       40.22      8.16 o 
   0 -11  12        2.97        0.17      1.85 o 
   1 -11  12        4.10       10.08      3.20 o 
   2 -11  12       10.17       20.97      4.35 o 
   3 -11  12        8.08        5.66      3.34 o 
   4 -11  12        1.37       -1.92      3.07 o 
  -6 -10  12        7.01        8.83      3.98 o 
  -5 -10  12       28.31       16.76      3.31 o 
  -4 -10  12        0.78        1.57      2.12 o 
  -3 -10  12       95.58      115.97      6.32 o 
  -2 -10  12        0.19       -1.41      1.41 o 
  -1 -10  12       53.88       58.19      3.39 o 
   0 -10  12       49.09       49.79      8.35 o 
   1 -10  12       49.98       83.68      7.25 o 
   2 -10  12      202.93      223.27     13.81 o 
   3 -10  12        1.55        2.29      2.73 o 
   4 -10  12        2.24        6.57      2.67 o 
   5 -10  12        7.18        9.32      3.20 o 
  -6  -9  12       70.08       77.38      9.34 o 
  -5  -9  12       12.40        8.71      2.15 o 
  -4  -9  12       11.36        8.30      1.73 o 
  -3  -9  12       15.20       10.23      5.24 o 
  -2  -9  12      185.05      209.84      9.91 o 
  -1  -9  12      309.24      302.07     11.64 o 
   0  -9  12      100.99      119.41      4.13 o 
   1  -9  12        0.07        3.88      4.08 o 
   2  -9  12        5.98        7.12      4.32 o 
   3  -9  12        1.45        4.93      2.33 o 
   4  -9  12        2.37       -1.95      4.42 o 
   5  -9  12        1.05        2.40      2.46 o 
  -7  -8  12       27.35       21.21     10.28 o 
  -6  -8  12       30.77       19.66      8.90 o 
  -5  -8  12       13.25        7.97      1.88 o 
  -4  -8  12       33.43       41.06      4.06 o 
  -3  -8  12        6.95        7.43      1.45 o 
  -2  -8  12       55.85       50.18      7.07 o 
  -1  -8  12       22.87       30.11      3.20 o 
   0  -8  12        9.26        6.14      3.96 o 
   1  -8  12       66.02       82.63      5.75 o 
   2  -8  12       13.47       18.42      2.84 o 
   3  -8  12        1.31        4.89      2.24 o 
   4  -8  12      107.04      138.10     10.23 o 
   5  -8  12        7.37       14.27      3.76 o 
  -7  -7  12       38.01       40.40      7.72 o 
  -6  -7  12       44.98       42.02     11.84 o 
  -5  -7  12       23.46       16.95      3.58 o 
  -4  -7  12        7.27        9.64      1.33 o 
  -3  -7  12       12.17       22.73      2.66 o 
  -2  -7  12      215.76      223.91     13.52 o 
  -1  -7  12       91.89       86.83      5.55 o 
   0  -7  12        0.10        1.94      1.85 o 
   1  -7  12       73.65       71.56      4.60 o 
   2  -7  12       93.02       95.96      9.70 o 
   3  -7  12      110.34      128.45     17.95 o 
   4  -7  12       79.80       91.33      8.11 o 
   5  -7  12       14.29        4.14      3.22 o 
   6  -7  12       99.19      129.25     12.80 o 
  -7  -6  12        9.70       10.15      4.92 o 
  -6  -6  12      101.35      125.59     12.55 o 
  -5  -6  12       16.89       13.70      2.36 o 
  -4  -6  12      100.21      105.65      9.65 o 
  -3  -6  12       11.15       13.30      1.54 o 
  -2  -6  12       22.11       14.39      1.99 o 
  -1  -6  12       68.51       52.21      3.44 o 
   0  -6  12        1.22        2.84      2.51 o 
   1  -6  12      127.92      161.04     17.30 o 
   2  -6  12        0.01        1.83      4.90 o 
   3  -6  12        9.80        6.91      3.64 o 
   4  -6  12        0.47        3.27      3.30 o 
   5  -6  12       36.79       44.13      7.67 o 
   6  -6  12       81.17       96.48      8.17 o 
  -7  -5  12        3.10        6.71      4.52 o 
  -6  -5  12        0.05        6.57      4.28 o 
  -5  -5  12        3.08        2.48      0.95 o 
  -4  -5  12        0.04       -0.07      0.86 o 
  -3  -5  12       12.88       13.95      1.83 o 
  -2  -5  12       64.12       85.39      3.48 o 
  -1  -5  12        2.24        3.66      2.48 o 
   0  -5  12        5.82       11.16      2.05 o 
   1  -5  12       41.60       49.35      5.38 o 
   2  -5  12      132.11      143.75      7.65 o 
   3  -5  12      260.93      223.88     16.16 o 
   4  -5  12        4.62        7.25      6.54 o 
   5  -5  12       44.61       53.73      5.38 o 
   6  -5  12       51.03       49.64      7.96 o 
  -7  -4  12       13.21       21.44      6.47 o 
  -6  -4  12        0.00        2.46      3.74 o 
  -5  -4  12       41.24       60.33      8.16 o 
  -4  -4  12       12.53       12.50      1.42 o 
  -3  -4  12       36.91       36.57      3.66 o 
  -2  -4  12        0.27        0.05      0.94 o 
  -1  -4  12       13.40       13.99      1.86 o 
   0  -4  12      253.36      247.43      9.62 o 
   1  -4  12       85.67       85.86      9.32 o 
   2  -4  12      151.30      177.80      6.50 o 
   3  -4  12       16.94       13.81      2.92 o 
   4  -4  12        4.79        6.31      4.50 o 
   5  -4  12        9.57       13.67      4.03 o 
  -7  -3  12        1.77        6.98      4.85 o 
  -6  -3  12        3.93        5.06      4.38 o 
  -5  -3  12        0.14        1.83      1.94 o 
  -4  -3  12       31.02       28.44      4.31 o 
  -3  -3  12      256.61      251.54      7.90 o 
  -2  -3  12        7.75        7.45      1.44 o 
  -1  -3  12       12.54       11.52      1.91 o 
   0  -3  12      217.95      226.01     10.35 o 
   1  -3  12        3.87        5.54      3.94 o 
   2  -3  12       10.27        6.63      2.53 o 
   3  -3  12        9.83        9.47      6.61 o 
   4  -3  12       79.29       52.02     12.95 o 
   5  -3  12       37.83       31.73      6.98 o 
  -6  -2  12       12.06       13.76      3.27 o 
  -5  -2  12       43.50       45.26      9.64 o 
  -4  -2  12       17.64       14.16      1.88 o 
  -3  -2  12      280.83      269.64     11.71 o 
  -2  -2  12       36.89       32.81      4.77 o 
  -1  -2  12        9.57        6.30      1.66 o 
   0  -2  12       87.37       84.77      4.64 o 
   1  -2  12        0.01        4.43      2.26 o 
   2  -2  12        2.87        4.03      1.78 o 
   3  -2  12      130.08      125.11      9.26 o 
   4  -2  12        5.57        5.60      6.74 o 
   5  -2  12       74.00       66.76      9.95 o 
  -6  -1  12       19.39       21.65      4.92 o 
  -5  -1  12       10.91        9.91      3.54 o 
  -4  -1  12       81.61       74.81      4.16 o 
  -3  -1  12       83.28       79.64      6.21 o 
  -2  -1  12       35.72       35.82      8.08 o 
  -1  -1  12        2.61        3.42      1.52 o 
   0  -1  12      218.20      189.80     14.75 o 
   1  -1  12        0.38       -1.17      3.34 o 
   2  -1  12        2.20        4.55      1.58 o 
   3  -1  12       23.83       35.04      5.12 o 
   4  -1  12        3.94        2.16      6.34 o 
  -5   0  12        0.94        1.05      2.39 o 
  -4   0  12       29.42       25.28      3.51 o 
  -3   0  12       79.30       81.60      5.82 o 
  -2   0  12        5.95        8.17      2.06 o 
  -1   0  12       19.51       24.09      2.87 o 
   0   0  12       40.90       33.56      3.64 o 
   1   0  12        1.53       -0.66      1.75 o 
   2   0  12       16.95       15.75      3.66 o 
   3   0  12       13.69       10.37      3.05 o 
  -4   1  12       59.49       52.21      5.12 o 
  -3   1  12       74.60       73.76      4.99 o 
  -2   1  12        0.84       -0.16      1.52 o 
  -1   1  12      123.57      122.93      8.99 o 
   0   1  12       22.49       21.94      3.06 o 
   1   1  12       12.29        9.33      2.31 o 
  -3 -12  13       19.38       13.65      3.88 o 
  -2 -12  13       28.23       18.91      3.45 o 
  -1 -12  13       10.40       15.78      3.84 o 
   0 -12  13       16.53       20.40      4.32 o 
   1 -12  13        0.01        0.78      2.43 o 
  -4 -11  13       10.23        6.78      2.38 o 
  -3 -11  13       58.18       72.26      6.73 o 
  -2 -11  13       82.06       83.65      7.94 o 
  -1 -11  13        6.07        7.89      5.09 o 
   0 -11  13       12.94        9.27      3.17 o 
   1 -11  13       31.75       28.90      4.96 o 
   2 -11  13       40.73       50.21      6.58 o 
   3 -11  13        1.20        7.35      6.34 o 
  -5 -10  13       14.78       17.50      5.06 o 
  -4 -10  13        0.09        2.83      2.02 o 
  -3 -10  13        0.07        1.64      2.12 o 
  -2 -10  13      175.06      198.83      9.84 o 
  -1 -10  13        2.13        1.62      3.61 o 
   0 -10  13       70.04       74.75      6.81 o 
   1 -10  13       11.66       17.26      3.00 o 
   2 -10  13        0.31        2.13      2.03 o 
   3 -10  13       20.08       17.96      4.91 o 
  -5  -9  13       19.53       15.98      4.86 o 
  -4  -9  13        3.62        3.25      1.61 o 
  -3  -9  13        8.08        5.46      1.74 o 
  -2  -9  13      113.82      101.95      4.41 o 
  -1  -9  13        0.29        0.69      1.77 o 
   0  -9  13       50.46       54.10      4.98 o 
   1  -9  13        7.91       14.00      2.76 o 
   2  -9  13        1.28        0.42      1.79 o 
   3  -9  13        0.44        1.34      5.09 o 
   4  -9  13       68.53       79.14     27.86 o 
  -4  -8  13        0.47        0.91      1.17 o 
  -3  -8  13       24.31       18.94      2.25 o 
  -2  -8  13       35.85       28.98      6.20 o 
  -1  -8  13       14.20       21.87      5.80 o 
   0  -8  13        1.40        1.80      2.09 o 
   1  -8  13       38.09       45.32      5.36 o 
   2  -8  13       21.73       26.21      4.21 o 
   3  -8  13       48.67       59.56      8.40 o 
   4  -8  13      145.92      136.47     14.24 o 
  -6  -7  13       29.19       36.58     12.48 o 
  -5  -7  13        1.41        3.00      3.47 o 
  -4  -7  13       71.09       80.00      5.56 o 
  -3  -7  13        1.98        5.89      1.40 o 
  -2  -7  13        0.16        1.71      1.26 o 
  -1  -7  13        7.52        8.84      2.02 o 
   0  -7  13      143.36      163.03     11.56 o 
   1  -7  13       70.66       72.68     13.78 o 
   2  -7  13        0.01       -2.07      2.39 o 
   3  -7  13       32.56       21.45      5.43 o 
   4  -7  13        0.29        2.60      3.64 o 
  -6  -6  13        8.60        9.30      8.19 o 
  -5  -6  13        2.69        3.74      3.74 o 
  -4  -6  13        2.08        1.63      1.29 o 
  -3  -6  13      166.07      156.85     13.80 o 
  -2  -6  13       40.71       24.77      9.29 o 
  -1  -6  13       38.84       44.96      3.49 o 
   0  -6  13        1.11        1.72      1.66 o 
   1  -6  13        2.75        0.72      1.67 o 
   2  -6  13       41.04       36.84      4.12 o 
   3  -6  13       15.35       18.75      5.12 o 
   4  -6  13        1.16        7.15      4.11 o 
  -6  -5  13       14.81       12.54      9.31 o 
  -5  -5  13        2.96       17.63      5.53 o 
  -4  -5  13        1.95        2.09      1.38 o 
  -3  -5  13        2.23        2.10      1.20 o 
  -2  -5  13       17.94       15.69      4.69 o 
  -1  -5  13        6.49        2.25      2.61 o 
   0  -5  13       96.74       92.90      8.33 o 
   1  -5  13        6.62        8.21      2.78 o 
   2  -5  13      142.29      141.90     25.22 o 
   3  -5  13       19.70       15.44      4.86 o 
   4  -5  13       34.75       30.42      6.61 o 
  -6  -4  13        2.57        6.10      4.75 o 
  -5  -4  13        1.04        1.82      3.61 o 
  -4  -4  13       20.01       18.72      4.38 o 
  -3  -4  13       52.75       52.60      3.31 o 
  -2  -4  13        4.75        3.35      1.32 o 
  -1  -4  13       30.40       29.69      3.22 o 
   0  -4  13       55.41       50.13      3.24 o 
   1  -4  13       11.23       10.63      2.90 o 
   2  -4  13        0.01        2.07      1.97 o 
   3  -4  13        0.09        4.01      2.33 o 
   4  -4  13        3.93        3.70      2.50 o 
  -4  -3  13       48.23       40.63      5.20 o 
  -3  -3  13       17.47       14.40      2.02 o 
  -2  -3  13       18.66       12.02      1.69 o 
  -1  -3  13       16.16       18.96      2.50 o 
   0  -3  13       22.27       24.97      2.84 o 
   1  -3  13       21.55       13.44      3.32 o 
   2  -3  13       15.79       13.65      4.62 o 
   3  -3  13        4.92       15.81      5.23 o 
  -5  -2  13        0.23        3.13      4.65 o 
  -4  -2  13        0.02        1.01      1.16 o 
  -3  -2  13        8.77       10.60      2.15 o 
  -2  -2  13        1.74        1.89      1.50 o 
  -1  -2  13       10.73        7.89      1.96 o 
   0  -2  13       18.23       14.65      3.50 o 
   1  -2  13      180.17      190.42      9.67 o 
   2  -2  13       68.76       56.67      8.48 o 
   3  -2  13        1.36        4.58      4.01 o 
  -4  -1  13        8.33        4.69      2.27 o 
  -3  -1  13       12.92       10.09      2.74 o 
  -2  -1  13        0.26       -1.22      1.65 o 
  -1  -1  13       46.21       36.37      7.22 o 
   0  -1  13        9.44        5.67      2.48 o 
   1  -1  13       88.58       79.35      5.28 o 
  -1 -11  14        2.65        1.05      3.17 o 
   0 -11  14       13.34       15.09      3.81 o 
  -3 -10  14        3.36        3.46      1.73 o 
  -2 -10  14        8.39        5.30      2.00 o 
  -1 -10  14       54.92       47.20      4.82 o 
   0 -10  14       40.36       37.05      5.25 o 
   1 -10  14       30.03       31.84      4.08 o 
   2 -10  14        0.16       -0.61      3.10 o 
  -4  -9  14        5.36       11.27      5.33 o 
  -3  -9  14       17.98       10.32      2.27 o 
  -2  -9  14       16.27       15.30      2.09 o 
  -1  -9  14       14.99        7.33      4.32 o 
   0  -9  14       42.37       37.98      5.20 o 
   1  -9  14        0.01        0.33      3.27 o 
   2  -9  14       56.68       54.76      6.70 o 
  -4  -8  14        0.09       -0.39      1.25 o 
  -3  -8  14       10.46        9.01      1.99 o 
  -2  -8  14       10.28       10.77      1.85 o 
  -1  -8  14        2.24        3.08      1.99 o 
   0  -8  14      146.91      170.32      8.72 o 
   1  -8  14        0.06        1.33      1.94 o 
   2  -8  14        0.98        1.62      3.27 o 
   3  -8  14        5.35        2.06      3.61 o 
  -4  -7  14       26.11       25.41      8.33 o 
  -3  -7  14        1.69        3.46      1.69 o 
  -2  -7  14        4.50        5.27      3.13 o 
  -1  -7  14        9.06       10.66      2.32 o 
   0  -7  14       11.84       12.26      2.61 o 
   1  -7  14       32.93       49.76      5.33 o 
   2  -7  14        1.92        0.44      2.83 o 
   3  -7  14        0.36       -3.61      3.84 o 
  -4  -6  14        2.28        2.45      1.44 o 
  -3  -6  14       25.15       12.81      4.79 o 
  -2  -6  14       10.73       11.95      2.79 o 
  -1  -6  14       65.52       71.00      4.77 o 
   0  -6  14       34.53       46.38      8.28 o 
   1  -6  14        3.46        6.64      2.45 o 
   2  -6  14       32.82       32.96      5.92 o 
   3  -6  14       18.08       14.36      5.23 o 
  -4  -5  14       19.12       15.62      2.70 o 
  -3  -5  14        0.19       -1.09      1.42 o 
  -2  -5  14        2.40        5.86      1.92 o 
  -1  -5  14       49.58       48.23      6.73 o 
   0  -5  14        7.18        3.55      2.56 o 
   1  -5  14        9.24       11.99      2.74 o 
   2  -5  14        0.57        2.79      2.22 o 
  -3  -4  14        7.91        6.60      1.86 o 
  -2  -4  14        4.95        6.70      1.94 o 
  -1  -4  14       83.42       89.03      5.58 o 
   0  -4  14       37.07       39.02      6.60 o 
   1  -4  14        4.01        4.25      2.80 o 
   2  -4  14        1.88        0.71      3.14 o 
  -3  -3  14       13.90       12.58      2.26 o 
  -2  -3  14        0.38        5.63      3.38 o 
  -1  -3  14        0.00        2.78      1.75 o 
   0  -3  14        0.30       -2.14      2.14 o 
                                                 
